# Supplementary material for: Tnpo3 controls splicing of the pre-mRNA encoding the canonical TCR α chain of iNKT cells
Source: Nat Commun. 2023 Jun 20;14:3645. doi: 10.1038/s41467-023-39422-4 (PMC10282035; doi:10.1038/s41467-023-39422-4)
Supplement: Supplementary file 3 — Supplementary Data 1 [file 41467_2023_39422_MOESM3_ESM.xlsx]

## Sheet: (A) Exon skipping CD4+
Data S1. (A) Exon skipping events associated with Tnpo3-deficiency in mouse CD4+ thymocytes.
Ensembl Gene ID	Gene	Chromosome	Strand	Skipped exon		FDR	Mean inclusion level		Δ Inclusion level
				Start	End		Control	KO
ENSMUSG00000049411	Tmem241	18	-	12105854	12106003	1.65296e-05	0.966	0.216	0.75
ENSMUSG00000070632	Btbd8	5	+	107461438	107461555	0.00464204	0.917667	0.243667	0.674
ENSMUSG00000012535	Tnpo3	6	-	29578463	29578601	0	0.652333	0.0196667	0.633
ENSMUSG00000057265	Ccdc176	12	+	84426708	84427201	0.00233348	0.678667	0.107	0.572
ENSMUSG00000044024	Rell2	18	+	37957589	37957774	0.0053594	0.955667	0.385	0.571
ENSMUSG00000032579	Hemk1	9	-	107337001	107337378	1.51698e-05	0.876333	0.330333	0.546
ENSMUSG00000003033	Ap1m1	8	+	72241724	72241938	0.00473446	0.789667	0.257667	0.532
ENSMUSG00000024670	Cd6	19	-	10798316	10798627	2.91299e-06	0.779	0.273333	0.506
ENSMUSG00000078490	C030017K20Rik	4	+	155424673	155424830	0.000400033	0.865333	0.362333	0.503
ENSMUSG00000028115	Bnipl	3	-	95250167	95250262	0.00580966	0.970667	0.476	0.495
ENSMUSG00000032598	Nckipsd	9	+	108812219	108812709	0.00916005	0.874333	0.379333	0.495
ENSMUSG00000062031	Athl1	7	+	140943257	140943712	4.73879e-13	0.933667	0.44	0.494
ENSMUSG00000092232	Gm20521	14	+	54884374	54884813	0.00910149	0.709	0.215333	0.494
ENSMUSG00000021327	Zkscan3	13	-	21396100	21396577	0	0.939333	0.459	0.48
ENSMUSG00000044024	Rell2	18	+	37957459	37957774	0.0024565	0.971	0.516	0.455
ENSMUSG00000070972	Dnajc25	4	+	59013632	59013855	0.000305965	0.804667	0.349667	0.455
ENSMUSG00000049871	Nlrc3	16	-	3965400	3965639	6.45564e-12	0.685	0.237	0.448
ENSMUSG00000049871	Nlrc3	16	-	3962454	3962540	9.6667e-14	0.594667	0.153667	0.441
ENSMUSG00000039599	Fam149b	14	+	20363263	20363450	2.95237e-07	1	0.566333	0.434
ENSMUSG00000021327	Zkscan3	13	-	21396100	21396574	0	0.944333	0.514667	0.43
ENSMUSG00000000884	Gnb1l	16	+	18544111	18544273	0.000134363	0.737	0.313333	0.424
ENSMUSG00000000884	Gnb1l	16	+	18544115	18544273	0.00198527	0.706	0.283	0.423
ENSMUSG00000028898	Trnau1ap	4	-	132328469	132328566	2.41361e-09	0.722333	0.304	0.418
ENSMUSG00000040025	Ythdf2	4	-	132205514	132205715	0	0.882333	0.473667	0.409
ENSMUSG00000022228	Zscan26	13	-	21448167	21448484	0	0.599333	0.191667	0.408
ENSMUSG00000034616	Ssh3	19	-	4267747	4267978	3.33814e-05	0.981333	0.578333	0.403
ENSMUSG00000051735	Rinl	7	+	28790326	28790411	5.19722e-12	1	0.597	0.403
ENSMUSG00000026179	Pnkd	1	+	74287092	74287208	1.10501e-10	0.86	0.465333	0.395
ENSMUSG00000027333	Smox	2	+	131520412	131520646	1.48124e-05	0.805333	0.412667	0.393
ENSMUSG00000053835	H2-T24	17	-	36014557	36014696	0.000176186	0.635667	0.245	0.391
ENSMUSG00000043384	Gprasp1	X	+	135796949	135797037	0.00459294	0.756	0.367667	0.388
ENSMUSG00000040328	Olfr56	11	+	49117621	49118114	1.61666e-09	0.941	0.553667	0.387
ENSMUSG00000016940	Kctd2	11	+	115429635	115429782	0.00438221	0.781	0.406333	0.375
ENSMUSG00000027333	Smox	2	+	131520412	131521171	2.60797e-05	0.81	0.435	0.375
ENSMUSG00000027333	Smox	2	+	131524244	131524333	0.00201553	0.558333	0.184667	0.374
ENSMUSG00000054280	Prr14l	5	-	32844044	32844564	5.76153e-12	0.762333	0.390333	0.372
ENSMUSG00000026743	Mllt10	2	+	18162317	18162886	6.18692e-07	0.932667	0.565	0.368
ENSMUSG00000028898	Trnau1ap	4	-	132325946	132326045	2.0925e-08	0.853333	0.487333	0.366
ENSMUSG00000037013	Ss18	18	-	14637392	14637484	0.000148065	0.713667	0.347667	0.366
ENSMUSG00000012609	Ttll5	12	+	85857380	85857462	5.84746e-06	1	0.635333	0.365
ENSMUSG00000025533	Asl	5	-	130019662	130019856	0	0.940333	0.576667	0.364
ENSMUSG00000033009	Ogfod1	8	+	94038968	94039110	6.1288e-05	0.758667	0.408333	0.35
ENSMUSG00000026941	Mamdc4	2	-	25564825	25564971	0.000499563	0.929667	0.581667	0.348
ENSMUSG00000038369	Ncoa6	2	-	155405475	155408450	2.19245e-07	0.938	0.590667	0.347
ENSMUSG00000037210	Fam193a	5	+	34461095	34461377	4.62072e-07	0.946333	0.601333	0.345
ENSMUSG00000042210	Abhd14a	9	-	106445526	106445829	0.000568147	0.602333	0.257667	0.345
ENSMUSG00000026135	Zfp142	1	-	74579325	74579618	0.00116858	0.853333	0.509	0.344
ENSMUSG00000053835	H2-T24	17	-	36015384	36015656	1.45809e-05	0.723667	0.379333	0.344
ENSMUSG00000034442	Trmt5	12	-	73281005	73281656	7.88179e-09	0.916667	0.575	0.342
ENSMUSG00000026135	Zfp142	1	-	74579325	74579927	0.000625317	0.868333	0.527333	0.341
ENSMUSG00000090626	Tex9	9	-	72479924	72480001	0.00166215	0.576667	0.238	0.339
ENSMUSG00000022228	Zscan26	13	-	21448167	21448484	6.13404e-09	0.671	0.341	0.33
ENSMUSG00000042210	Abhd14a	9	-	106445526	106445834	8.23974e-05	0.598333	0.268333	0.33
ENSMUSG00000026135	Zfp142	1	-	74579325	74579449	0.00100788	0.867	0.538	0.329
ENSMUSG00000001755	Coasy	11	+	101082999	101083706	8.56623e-05	0.904333	0.576333	0.328
ENSMUSG00000035064	Eef2k	7	+	120891865	120892053	0.00113406	0.921	0.595333	0.326
ENSMUSG00000036501	Fam13b	18	-	34497968	34498159	0.000534638	0.791	0.465667	0.325
ENSMUSG00000039826	Trub2	2	-	29778732	29778868	3.25189e-11	0.94	0.614667	0.325
ENSMUSG00000035069	Oma1	4	+	103321640	103321868	5.03815e-14	0.977333	0.653667	0.324
ENSMUSG00000035069	Oma1	4	+	103328838	103328966	3.97294e-11	0.710667	0.388667	0.322
ENSMUSG00000045775	Slc16a5	11	+	115469336	115470148	8.27759e-06	0.505333	0.183667	0.322
ENSMUSG00000063646	Jakmip1	5	+	37128591	37128656	0.00022214	0.733	0.411333	0.322
ENSMUSG00000020516	Rps6kb1	11	-	86516091	86516191	2.69475e-05	0.661333	0.342667	0.319
ENSMUSG00000032596	Uba7	9	+	107976055	107976189	3.56339e-06	0.727	0.408333	0.319
ENSMUSG00000039354	Smarcal1	1	+	72585638	72585918	1.17226e-12	0.994667	0.675667	0.319
ENSMUSG00000026135	Zfp142	1	-	74579325	74579406	0.00427369	0.854667	0.539	0.316
ENSMUSG00000028653	Trit1	4	+	123052066	123052175	1.53357e-07	0.672	0.356333	0.316
ENSMUSG00000027333	Smox	2	+	131520412	131520646	3.29887e-05	0.819667	0.504333	0.315
ENSMUSG00000027333	Smox	2	+	131522148	131522219	1.20906e-05	0.821667	0.508333	0.313
ENSMUSG00000000884	Gnb1l	16	+	18540435	18540575	5.38709e-05	0.84	0.529333	0.311
ENSMUSG00000036712	Cyld	8	+	88729459	88729838	0	0.842	0.533	0.309
ENSMUSG00000001419	Mef2d	3	+	88158221	88158355	0.000317808	0.535333	0.227	0.308
ENSMUSG00000062519	Zfp398	6	+	47840252	47840647	1.39441e-07	0.963667	0.655333	0.308
ENSMUSG00000006476	Nsmf	2	+	25055636	25056136	0.00527529	0.796333	0.489333	0.307
ENSMUSG00000034850	Tmem127	2	+	127248492	127248809	0	0.923667	0.616333	0.307
ENSMUSG00000005682	Pan2	10	+	128318163	128318342	0	0.997333	0.695	0.302
ENSMUSG00000049871	Nlrc3	16	-	3963553	3965302	1.12741e-06	0.968333	0.666	0.302
ENSMUSG00000030766	Arhgap17	7	-	123294472	123294705	0.000410596	0.467667	0.166333	0.301
ENSMUSG00000060550	H2-Q7	17	+	35442267	35442551	5.04506e-07	0.412667	0.112	0.301
ENSMUSG00000062031	Athl1	7	+	140943277	140943712	5.03815e-14	0.972333	0.672667	0.3
ENSMUSG00000000605	Clcn4-2	7	-	7296724	7296878	0	0.454667	0.156667	0.298
ENSMUSG00000054342	Kcnn4	7	+	24377283	24377704	0.00336639	0.859667	0.562	0.298
ENSMUSG00000042790	Rnf214	9	-	45899746	45900256	0.000108282	0.825333	0.528333	0.297
ENSMUSG00000089832	Shkbp1	7	-	27347002	27347172	0	0.898333	0.602333	0.296
ENSMUSG00000024381	Bin1	18	+	32431671	32431742	4.8868e-08	0.840333	0.545333	0.295
ENSMUSG00000038080	Kdm1b	13	+	47068464	47068635	3.29485e-07	0.91	0.614667	0.295
ENSMUSG00000028759	Hp1bp3	4	+	138221526	138221718	1.39336e-13	0.620667	0.328	0.293
ENSMUSG00000009079	Ewsr1	11	-	5079485	5079519	5.03815e-14	0.931667	0.639667	0.292
ENSMUSG00000020744	Slc25a19	11	-	115624199	115624368	2.9922e-12	0.845333	0.553	0.292
ENSMUSG00000056962	Jmjd6	11	-	116839838	116839926	0.000299391	0.713333	0.421333	0.292
ENSMUSG00000022228	Zscan26	13	-	21449274	21449333	3.84364e-10	0.729333	0.439667	0.29
ENSMUSG00000027333	Smox	2	+	131520922	131521171	6.74487e-06	0.863	0.574	0.289
ENSMUSG00000027333	Smox	2	+	131521055	131521171	3.87059e-06	0.863	0.573667	0.289
ENSMUSG00000028653	Trit1	4	+	123046875	123047017	5.04269e-05	0.748333	0.460333	0.288
ENSMUSG00000073609	D2hgdh	1	+	93832596	93832789	0.00866059	0.639	0.350667	0.288
ENSMUSG00000015016	Acsf3	8	+	122785819	122785964	0.00022074	0.809667	0.522667	0.287
ENSMUSG00000040596	Pogk	1	-	166408998	166409331	0.00535497	0.768333	0.484333	0.284
ENSMUSG00000037514	Pank2	2	+	131280157	131280410	0.00178165	0.679333	0.396667	0.283
ENSMUSG00000040025	Ythdf2	4	-	132204132	132205715	0	0.938667	0.655667	0.283
ENSMUSG00000049871	Nlrc3	16	-	3962454	3962540	4.41055e-05	0.961667	0.678667	0.283
ENSMUSG00000012114	Med15	16	-	17680549	17680761	0.000150077	0.979	0.698667	0.28
ENSMUSG00000028634	Hivep3	4	+	120122872	120123047	0.00395542	0.978333	0.698	0.28
ENSMUSG00000031389	Arhgap4	X	-	73906669	73906876	0	0.844667	0.565	0.28
ENSMUSG00000035126	Wdr78	4	-	103049399	103049625	0.00388888	0.622667	0.342667	0.28
ENSMUSG00000042790	Rnf214	9	-	45900211	45900256	4.10239e-05	0.846333	0.567667	0.279
ENSMUSG00000039599	Fam149b	14	+	20363263	20363450	0.00569519	0.948	0.672	0.276
ENSMUSG00000026767	Fam188a	2	-	12397493	12397566	0.00929142	0.489	0.214333	0.275
ENSMUSG00000029676	Pot1a	6	-	25800284	25800510	2.24499e-05	0.928	0.653667	0.274
ENSMUSG00000034032	Rpap1	2	-	119767912	119768248	1.05519e-05	0.992333	0.718667	0.274
ENSMUSG00000043257	Pigv	4	-	133664658	133665779	0.0092524	0.508667	0.234667	0.274
ENSMUSG00000021532	Fastkd3	13	+	68583539	68585002	0.000162805	0.939333	0.666333	0.273
ENSMUSG00000001166	Oas1c	5	-	120806296	120806405	0.000710652	0.427333	0.155667	0.272
ENSMUSG00000005465	Il27ra	8	-	84040932	84041089	0	0.684333	0.412333	0.272
ENSMUSG00000030929	Eri2	7	-	119787404	119787485	0.00329785	0.827667	0.555667	0.272
ENSMUSG00000039850	Endov	11	+	119491785	119491956	9.40661e-09	0.976667	0.706667	0.27
ENSMUSG00000005886	Ncoa2	1	-	13164896	13165102	0	0.850333	0.583333	0.267
ENSMUSG00000035069	Oma1	4	+	103319022	103319528	3.96239e-09	0.975	0.707667	0.267
ENSMUSG00000022814	Umps	16	-	33963772	33963925	2.58494e-11	0.769	0.503	0.266
ENSMUSG00000028653	Trit1	4	+	123046875	123047017	0.00883402	0.748667	0.483	0.266
ENSMUSG00000028797	Tmem234	4	+	129601870	129601961	5.48042e-06	0.613667	0.347667	0.266
ENSMUSG00000033009	Ogfod1	8	+	94038965	94039110	7.14279e-06	0.879333	0.613	0.266
ENSMUSG00000049555	Tmie	9	-	110873796	110874026	0.000752523	0.895333	0.629333	0.266
ENSMUSG00000053617	Sh3pxd2a	19	-	47283021	47283104	1.20937e-05	0.761333	0.495333	0.266
ENSMUSG00000037017	Zscan21	5	+	138124978	138125690	1.71145e-08	0.96	0.698333	0.262
ENSMUSG00000024622	Hmgxb3	18	-	61157615	61157761	1.65325e-05	0.984	0.723	0.261
ENSMUSG00000066800	Rnasel	1	+	153753635	153755213	1.45437e-06	0.725	0.463667	0.261
ENSMUSG00000025036	Sfxn2	19	+	46585705	46585803	2.04886e-07	0.872	0.612	0.26
ENSMUSG00000029177	Cenpa	5	+	30669692	30669828	1.40269e-05	0.553333	0.293667	0.26
ENSMUSG00000027333	Smox	2	+	131522059	131522219	0.000150425	0.835667	0.577667	0.258
ENSMUSG00000034111	Tmed8	12	-	87176634	87176763	0.00016356	0.892333	0.634333	0.258
ENSMUSG00000079084	Ccdc82	9	+	13252071	13252798	4.73582e-06	0.798667	0.541	0.258
ENSMUSG00000004707	Ly9	1	-	171604990	171605319	0	0.892333	0.636667	0.256
ENSMUSG00000026767	Fam188a	2	-	12410001	12410080	0.000468987	0.836	0.579667	0.256
ENSMUSG00000031933	Folr4	9	-	14901648	14901836	0	0.939333	0.684	0.255
ENSMUSG00000015127	Unkl	17	+	25229239	25229466	0.000102482	0.658667	0.405333	0.253
ENSMUSG00000054051	Ercc6	14	+	32516947	32517378	2.83356e-06	0.98	0.727333	0.253
ENSMUSG00000022453	Naga	15	-	82336770	82336941	2.55122e-06	0.718333	0.466	0.252
ENSMUSG00000004233	Wars2	3	+	99187481	99187738	0.00063488	0.991333	0.741667	0.25
ENSMUSG00000032579	Hemk1	9	-	107336179	107336272	0.00428227	0.972667	0.722333	0.25
ENSMUSG00000015027	Galns	8	-	122591438	122591540	0.00350396	0.767	0.518333	0.249
ENSMUSG00000030047	Arhgap25	6	-	87462931	87463463	0	0.97	0.721	0.249
ENSMUSG00000032342	Mto1	9	+	78452764	78453053	3.63497e-09	0.883	0.634333	0.249
ENSMUSG00000036501	Fam13b	18	-	34497968	34498159	0.000776328	0.658667	0.409667	0.249
ENSMUSG00000000244	Tspan32	7	+	143012158	143012346	0.00849253	0.330667	0.084	0.247
ENSMUSG00000063646	Jakmip1	5	+	37128591	37128656	0.00147039	0.520667	0.274	0.247
ENSMUSG00000025142	Aspscr1	11	+	120688912	120689341	0	0.981667	0.736	0.246
ENSMUSG00000039262	Prrc2b	2	+	32212887	32214947	3.86084e-05	0.627667	0.381333	0.246
ENSMUSG00000000884	Gnb1l	16	+	18540435	18540575	3.5816e-09	0.994333	0.750667	0.244
ENSMUSG00000036580	Spg20	3	+	55124755	55124925	0.00448451	0.691	0.447	0.244
ENSMUSG00000038352	Arl5c	11	-	97995067	97995127	0	0.943667	0.7	0.244
ENSMUSG00000048874	Phf3	1	-	30862987	30863255	0.000768558	0.876	0.633	0.243
ENSMUSG00000054770	Kctd18	1	-	57965351	57965540	0.000536011	0.949333	0.706	0.243
ENSMUSG00000032178	Ilf3	9	+	21403136	21403501	0	0.944	0.703	0.241
ENSMUSG00000039981	Zc3h12d	10	+	7839765	7840148	1.04062e-07	0.850667	0.609667	0.241
ENSMUSG00000032525	Nktr	9	+	121728578	121728685	2.68012e-07	0.629	0.389	0.24
ENSMUSG00000092203	1110038B12Rik	17	-	34950698	34950847	2.68504e-05	0.713333	0.473333	0.24
ENSMUSG00000039262	Prrc2b	2	+	32229263	32229344	1.28023e-09	0.422333	0.183333	0.239
ENSMUSG00000041961	Znrf3	11	-	5286094	5286261	0.00881374	1	0.761333	0.239
ENSMUSG00000021772	Nkiras1	14	+	18277844	18278101	1.35099e-07	1	0.762667	0.237
ENSMUSG00000026743	Mllt10	2	+	18159456	18159711	2.61657e-06	0.953333	0.716333	0.237
ENSMUSG00000097039	Pvt1	15	+	62107148	62107465	0.00448451	0.901667	0.666333	0.235
ENSMUSG00000046111	Cep295	9	-	15325507	15325746	4.4687e-05	0.738667	0.505	0.234
ENSMUSG00000003929	Zfp81	17	-	33336722	33336848	0.000968223	0.712	0.479333	0.233
ENSMUSG00000021012	Zc3h14	12	+	98780048	98780280	3.41516e-11	0.656333	0.423	0.233
ENSMUSG00000037486	Asxl2	12	+	3476026	3476169	2.19991e-06	0.829	0.595667	0.233
ENSMUSG00000023051	Tarbp2	15	+	102520475	102520577	0.000885671	0.867333	0.636	0.231
ENSMUSG00000027951	Adar	3	+	89734842	89736273	0	0.987	0.755667	0.231
ENSMUSG00000028759	Hp1bp3	4	+	138221526	138221723	1.59577e-11	0.786	0.554667	0.231
ENSMUSG00000035284	Vps13c	9	+	67949316	67949437	0.00107252	0.804333	0.573333	0.231
ENSMUSG00000020069	Hnrnph3	10	-	63017222	63017337	3.36228e-07	0.985	0.755333	0.23
ENSMUSG00000010290	AI597479	1	+	43110998	43111373	0	0.98	0.751333	0.229
ENSMUSG00000032578	Cish	9	+	107299924	107300144	0.00370134	0.803	0.574	0.229
ENSMUSG00000028545	Bend5	4	+	111448506	111448654	0.00150533	0.906667	0.678667	0.228
ENSMUSG00000037369	Kdm6a	X	+	18246975	18247109	9.2891e-06	0.770667	0.542333	0.228
ENSMUSG00000056211	R3hdm1	1	+	128181838	128181888	0.00299281	0.949	0.721333	0.228
ENSMUSG00000058216	BC021614	19	-	4059259	4059294	5.59492e-06	0.622	0.394	0.228
ENSMUSG00000000884	Gnb1l	16	+	18540435	18540575	0.000225928	1	0.772667	0.227
ENSMUSG00000043592	Unc5cl	17	+	48463577	48463644	5.28652e-05	0.483333	0.256667	0.227
ENSMUSG00000059824	Dbp	7	+	45706606	45707016	0.00835586	0.643	0.416667	0.226
ENSMUSG00000028898	Trnau1ap	4	-	132321679	132321810	1.26993e-05	0.953333	0.728667	0.225
ENSMUSG00000031165	Was	X	-	8085842	8086296	0	0.996333	0.771333	0.225
ENSMUSG00000020523	Fam114a2	11	-	57514095	57514288	0.00661928	0.983333	0.759	0.224
ENSMUSG00000037300	Ttc13	8	-	124699656	124699721	4.30853e-08	0.513667	0.290333	0.223
ENSMUSG00000037447	Arid5a	1	+	36317204	36317324	0.000607763	0.762333	0.539	0.223
ENSMUSG00000042626	Shc1	3	+	89422178	89422345	2.23884e-08	0.813333	0.590333	0.223
ENSMUSG00000066800	Rnasel	1	+	153753607	153755213	5.73978e-07	0.786667	0.563333	0.223
ENSMUSG00000020564	Atxn7l1	12	+	33366972	33367914	8.42655e-06	1	0.778333	0.222
ENSMUSG00000027650	Tti1	2	-	158007019	158009358	8.23974e-05	1	0.778	0.222
ENSMUSG00000039361	Picalm	7	+	90182219	90182368	0	0.73	0.507667	0.222
ENSMUSG00000017686	Rhot1	11	+	80255862	80255957	0.00188111	0.863	0.641667	0.221
ENSMUSG00000022761	Lztr1	16	+	17524308	17524471	0.00146833	0.886667	0.665333	0.221
ENSMUSG00000043535	Setx	2	+	29125852	29125963	0.00362559	0.897667	0.676333	0.221
ENSMUSG00000100150	Gm19585	17	+	52160340	52160418	4.43031e-11	0.943667	0.722333	0.221
ENSMUSG00000032534	Cep63	9	-	102619692	102619760	0.00836419	0.927667	0.707333	0.22
ENSMUSG00000038080	Kdm1b	13	+	47068464	47068635	3.40822e-06	0.992667	0.772667	0.22
ENSMUSG00000039599	Fam149b	14	+	20358024	20358140	0.000219841	1	0.780333	0.22
ENSMUSG00000003166	Dgcr2	16	-	17844983	17845135	2.49374e-05	0.909	0.690667	0.218
ENSMUSG00000028799	Zfp362	4	-	128794851	128794976	0.00209556	0.587333	0.369333	0.218
ENSMUSG00000020400	Tnip1	11	-	54940711	54940882	0.000556433	0.476667	0.260333	0.216
ENSMUSG00000029119	Man2b2	5	-	36818462	36818652	0.00190103	0.842333	0.626333	0.216
ENSMUSG00000030269	Mtmr14	6	+	113269732	113269870	5.40251e-06	0.897667	0.681333	0.216
ENSMUSG00000045775	Slc16a5	11	+	115469233	115470148	2.74816e-06	0.458333	0.243	0.215
ENSMUSG00000021716	Srek1ip1	13	+	104832854	104833105	0.000325072	0.98	0.766	0.214
ENSMUSG00000023795	Pisd-ps2	17	-	3080869	3081034	0.000792194	0.277	0.0633333	0.214
ENSMUSG00000024844	Banf1	19	-	5365818	5365956	6.17913e-11	0.757333	0.543	0.214
ENSMUSG00000030263	Lrmp	6	+	145138182	145138263	0.000253515	0.905667	0.692	0.214
ENSMUSG00000033436	Armcx2	X	-	134808235	134808442	0.000322159	0.505667	0.292	0.214
ENSMUSG00000036826	Igflr1	7	+	30566164	30566381	2.07369e-05	0.967	0.753333	0.214
ENSMUSG00000056917	Sipa1	19	-	5662588	5662841	2.05154e-05	0.459667	0.245667	0.214
ENSMUSG00000057596	Trim30d	7	-	104487576	104488051	0.000138169	0.634	0.42	0.214
ENSMUSG00000004980	Hnrnpa2b1	6	-	51461920	51462055	9.6667e-14	0.484	0.270667	0.213
ENSMUSG00000026504	Sdccag8	1	+	176824752	176824904	6.27299e-05	0.958333	0.745667	0.213
ENSMUSG00000036712	Cyld	8	+	88730656	88730821	0	0.884	0.671333	0.213
ENSMUSG00000038861	Pi4kb	3	+	94983983	94984919	0	0.972333	0.759	0.213
ENSMUSG00000039354	Smarcal1	1	+	72585638	72586404	0	0.997	0.784333	0.213
ENSMUSG00000046879	Irgm1	11	-	48868562	48868780	1.39336e-13	0.421	0.208	0.213
ENSMUSG00000022064	Pibf1	14	+	99186481	99186631	7.11739e-05	0.983667	0.771333	0.212
ENSMUSG00000027514	Zbp1	2	-	173210536	173210733	0	1	0.787667	0.212
ENSMUSG00000037921	Ddx60	8	+	61987352	61987456	1.22793e-11	0.932333	0.72	0.212
ENSMUSG00000007850	Hnrnph1	11	+	50381459	50381597	0	0.44	0.228667	0.211
ENSMUSG00000029505	Ep400	5	-	110668550	110668724	0.000228269	0.937667	0.726333	0.211
ENSMUSG00000037300	Ttc13	8	-	124695636	124695752	3.89983e-05	0.477667	0.266333	0.211
ENSMUSG00000071337	Tia1	6	+	86423606	86423671	8.9926e-11	0.454667	0.244	0.211
ENSMUSG00000022601	Zbtb11	16	+	55990259	55991094	7.61848e-10	0.906667	0.696667	0.21
ENSMUSG00000027333	Smox	2	+	131520412	131521171	3.23965e-07	0.912667	0.703	0.21
ENSMUSG00000030036	Mogs	6	+	83116019	83116248	0	0.910333	0.700667	0.21
ENSMUSG00000037608	Bclaf1	10	+	20334499	20334645	4.56424e-12	0.622	0.412667	0.209
ENSMUSG00000000276	Dgke	11	-	89042162	89042289	0.00398662	0.955	0.747	0.208
ENSMUSG00000001786	Fbxo7	10	+	86024416	86024710	0.00464321	0.979333	0.771	0.208
ENSMUSG00000022884	Eif4a2	16	+	23109120	23109259	0	0.645	0.437333	0.208
ENSMUSG00000024182	Axin1	17	+	26142618	26143576	0.00019444	0.966	0.758333	0.208
ENSMUSG00000028071	Sh2d2a	3	+	87851723	87851875	0.000632292	0.991667	0.783333	0.208
ENSMUSG00000048271	Rbm33	5	+	28342395	28342514	4.13857e-07	0.982667	0.774333	0.208
ENSMUSG00000036087	Slain2	5	+	72965804	72965881	0.00685989	0.884667	0.677667	0.207
ENSMUSG00000037339	Fam53a	5	-	33607464	33608227	2.34812e-11	0.939333	0.732333	0.207
ENSMUSG00000037344	Slc12a9	5	-	137328437	137328745	0.000127719	0.982333	0.776333	0.206
ENSMUSG00000041229	Phf8	X	+	151572366	151572668	1.17167e-05	0.645333	0.439333	0.206
ENSMUSG00000052013	Btla	16	+	45244156	45244311	0.000115722	0.977333	0.772667	0.205
ENSMUSG00000063889	Crem	18	-	3327494	3327591	0.00158154	0.295667	0.091	0.205
ENSMUSG00000031295	Phka2	X	+	160502747	160502904	0.00271362	0.988	0.784	0.204
ENSMUSG00000037805	Rpl10a	17	+	28328967	28329280	3.3975e-08	0.937333	0.733667	0.204
ENSMUSG00000048874	Phf3	1	-	30862987	30863255	3.76628e-05	0.877667	0.673667	0.204
ENSMUSG00000064262	Gimap8	6	+	48650186	48650843	0	0.991667	0.787667	0.204
ENSMUSG00000052013	Btla	16	+	45244153	45244311	0.000159684	0.976667	0.773333	0.203
ENSMUSG00000023764	Sfi1	11	-	3135283	3135542	0.00346458	0.884333	0.682667	0.202
ENSMUSG00000030304	Ergic2	6	-	148201416	148201486	0.000448247	0.906333	0.704333	0.202
ENSMUSG00000040225	Prrc2c	1	-	162675605	162675841	1.67455e-09	0.454333	0.252667	0.202
ENSMUSG00000023764	Sfi1	11	-	3134626	3135542	0.0034787	0.884	0.682667	0.201
ENSMUSG00000050565	Tor1aip2	1	+	156041075	156041134	5.09873e-05	0.849	0.648333	0.201
ENSMUSG00000035596	Mboat7	7	-	3685674	3686034	0	0.979667	0.779333	0.2
ENSMUSG00000061589	Dot1l	10	+	80790611	80791561	0.00102585	0.933	0.732667	0.2
ENSMUSG00000066568	Lsm14a	7	-	34357766	34357942	1.28878e-12	0.803667	0.603333	0.2
ENSMUSG00000000708	Kat2b	17	+	53648747	53648883	9.57789e-08	0.897667	0.698667	0.199
ENSMUSG00000031295	Phka2	X	+	160502753	160502904	0.00262574	0.988333	0.789	0.199
ENSMUSG00000033436	Armcx2	X	-	134808235	134808499	0.000864593	0.573667	0.374667	0.199
ENSMUSG00000031539	Ap3m2	8	-	22792718	22792851	0.000298042	0.977333	0.779	0.198
ENSMUSG00000038619	Ensa	3	+	95626749	95626874	0	0.906667	0.708333	0.198
ENSMUSG00000043909	Trp53bp1	2	-	121209081	121209352	1.1933e-07	1	0.802333	0.198
ENSMUSG00000062031	Athl1	7	+	140942404	140942565	0.000251466	0.863333	0.665333	0.198
ENSMUSG00000029647	Pan3	5	+	147503085	147503202	0.00077468	0.818667	0.621667	0.197
ENSMUSG00000018654	Ikzf1	11	+	11740950	11741009	0.00479566	0.952	0.756333	0.196
ENSMUSG00000019528	Gyg	3	-	20152730	20152865	0.00655619	0.978	0.782333	0.196
ENSMUSG00000021012	Zc3h14	12	+	98779108	98779267	3.51611e-06	0.579667	0.383667	0.196
ENSMUSG00000027164	Traf6	2	+	101680825	101681027	2.54423e-07	0.345	0.148667	0.196
ENSMUSG00000030035	Wbp1	6	-	83120772	83120876	0.000135928	0.649667	0.454	0.196
ENSMUSG00000041143	Tmco4	4	+	138977208	138977322	0.0002239	0.916	0.720667	0.195
ENSMUSG00000025323	Sp4	12	-	118300699	118300808	0.0012251	1	0.805667	0.194
ENSMUSG00000029676	Pot1a	6	-	25798009	25798055	0.00036492	0.931333	0.737667	0.194
ENSMUSG00000034247	Plekhm1	11	-	103386958	103387348	0.0075618	0.8	0.606333	0.194
ENSMUSG00000037570	Mcrs1	15	-	99250463	99250582	4.13063e-12	0.864667	0.670333	0.194
ENSMUSG00000046574	Prr12	7	-	45046839	45050128	1.80879e-05	0.942	0.748333	0.194
ENSMUSG00000020196	Cabin1	10	-	75747826	75747975	3.35525e-05	1	0.807	0.193
ENSMUSG00000022761	Lztr1	16	+	17525239	17525344	0.00105767	0.906	0.713333	0.193
ENSMUSG00000023904	Hcfc1r1	17	+	23674547	23674675	7.82659e-05	0.882	0.688667	0.193
ENSMUSG00000032254	Kif23	9	-	61923905	61924216	2.14197e-07	0.530333	0.337333	0.193
ENSMUSG00000041264	Uspl1	5	+	149187708	149187876	6.29507e-05	0.428667	0.236	0.193
ENSMUSG00000024851	Pitpnm1	19	+	4106712	4106962	0	0.936	0.743667	0.192
ENSMUSG00000028797	Tmem234	4	+	129601407	129601625	8.14355e-05	0.313667	0.121667	0.192
ENSMUSG00000030035	Wbp1	6	-	83120772	83120873	0.000127869	0.550667	0.359	0.192
ENSMUSG00000039599	Fam149b	14	+	20363263	20363450	2.59667e-05	0.988667	0.797	0.192
ENSMUSG00000024174	Pot1b	17	-	55695027	55695317	0.00321599	0.928333	0.737667	0.191
ENSMUSG00000025878	Uimc1	13	-	55075258	55075994	0.000625317	0.928333	0.737	0.191
ENSMUSG00000045775	Slc16a5	11	+	115469336	115470148	1.05926e-06	0.330667	0.139667	0.191
ENSMUSG00000099481	Xndc1	7	+	102069897	102069991	0.00789715	0.970667	0.779667	0.191
ENSMUSG00000001052	Sec24b	3	-	130020538	130020642	0.00157122	0.482667	0.293	0.19
ENSMUSG00000031310	Zmym3	X	-	101418795	101418952	0.000153576	0.962	0.772	0.19
ENSMUSG00000038766	Gabpb2	3	-	95190553	95190738	2.2678e-10	0.935667	0.745667	0.19
ENSMUSG00000020812	1810032O08Rik	11	+	116672164	116672355	4.94087e-09	0.937333	0.748333	0.189
ENSMUSG00000027763	Mbnl1	3	+	60596719	60596829	0.00614425	0.789667	0.601	0.189
ENSMUSG00000030990	Pgap2	7	+	102236094	102236346	0.000864271	0.955667	0.766667	0.189
ENSMUSG00000032254	Kif23	9	-	61923905	61924216	0.00418181	0.921	0.731667	0.189
ENSMUSG00000036352	Ubac1	2	-	26005326	26005464	5.59228e-09	0.887	0.698	0.189
ENSMUSG00000060550	H2-Q7	17	+	35442678	35442794	0.000171837	0.249	0.0603333	0.189
ENSMUSG00000029062	Cdk11b	4	+	155634089	155634225	0.00226856	0.770667	0.583333	0.187
ENSMUSG00000039536	Stau1	2	-	166952326	166952472	5.08088e-05	0.925667	0.738667	0.187
ENSMUSG00000037533	Rapgef6	11	+	54694270	54694572	0	0.932333	0.746667	0.186
ENSMUSG00000029179	Zcchc4	5	+	52783989	52784107	0.000923046	0.924	0.739	0.185
ENSMUSG00000036712	Cyld	8	+	88705226	88705879	0	0.944333	0.759	0.185
ENSMUSG00000003778	Brd8	18	-	34610410	34610628	3.56339e-06	0.604	0.420333	0.184
ENSMUSG00000020770	Unk	11	+	116058243	116058424	0.006035	0.665	0.480667	0.184
ENSMUSG00000021244	Ylpm1	12	+	85028770	85030887	0.00999089	0.804333	0.62	0.184
ENSMUSG00000022412	Mief1	15	+	80246737	80246887	2.69353e-10	0.989667	0.805333	0.184
ENSMUSG00000042677	Zc3h12a	4	-	125126606	125127082	1.90309e-11	0.990333	0.806	0.184
ENSMUSG00000051285	Pcmtd1	1	+	7120194	7120615	2.28833e-07	0.885667	0.701333	0.184
ENSMUSG00000016756	Cmah	13	+	24436620	24436757	6.84368e-06	0.621667	0.438667	0.183
ENSMUSG00000035069	Oma1	4	+	103321640	103321868	0.000458386	0.810667	0.627667	0.183
ENSMUSG00000001419	Mef2d	3	+	88158034	88158171	0	0.972667	0.791	0.182
ENSMUSG00000068580	Zfyve19	2	+	119216432	119216541	0.00134369	0.876667	0.694333	0.182
ENSMUSG00000019978	Epb4.1l2	10	+	25504137	25504259	0.00157122	0.961667	0.780667	0.181
ENSMUSG00000028560	Usp1	4	+	98926455	98926674	1.07361e-05	0.853	0.672	0.181
ENSMUSG00000038695	Josd2	7	+	44468306	44468417	0.00043368	0.274333	0.0933333	0.181
ENSMUSG00000039844	Rapgef1	2	+	29679737	29679850	1.20902e-09	0.634333	0.453333	0.181
ENSMUSG00000044250	Pced1b	15	+	97373956	97374149	1.52338e-05	0.539	0.358	0.181
ENSMUSG00000049871	Nlrc3	16	-	3962454	3965302	1.87125e-06	0.980667	0.799333	0.181
ENSMUSG00000095041	PISD	JH584304.1	-	56986	57151	0	0.956333	0.775333	0.181
ENSMUSG00000002342	Tmem161a	8	+	70177241	70177338	8.81928e-05	0.916333	0.736333	0.18
ENSMUSG00000060450	Rnf14	18	+	38301656	38301807	0.000948825	0.952	0.772333	0.18
ENSMUSG00000067369	Trmt2b	X	-	134262785	134262884	2.76249e-06	0.952667	0.773	0.18
ENSMUSG00000003166	Dgcr2	16	-	17843972	17844208	2.75388e-06	0.939667	0.760333	0.179
ENSMUSG00000015214	Mtmr1	X	+	71376887	71376910	0.00480717	0.763667	0.585	0.179
ENSMUSG00000024963	Dnajc4	19	-	6989423	6989584	5.17014e-05	0.979333	0.8	0.179
ENSMUSG00000026269	Rnpepl1	1	+	92915814	92915965	0.00067955	0.847333	0.668333	0.179
ENSMUSG00000036678	Aaas	15	-	102338641	102338725	0	0.991667	0.813	0.179
ENSMUSG00000071068	Treml2	17	+	48307880	48308273	0	0.903667	0.724333	0.179
ENSMUSG00000024236	Svil	18	+	5106664	5106871	5.6741e-05	1	0.822	0.178
ENSMUSG00000024644	Cndp2	18	-	84678708	84678870	9.30122e-05	0.939333	0.761	0.178
ENSMUSG00000025915	Sgk3	1	+	9881760	9881891	1.42565e-10	0.983333	0.805	0.178
ENSMUSG00000035382	Pcsk7	9	+	45915988	45916088	8.38833e-05	0.919667	0.742333	0.177
ENSMUSG00000039997	Ifi203	1	-	173937742	173938026	0	0.962667	0.785333	0.177
ENSMUSG00000054874	Pcnxl3	19	-	5666150	5666424	0	0.997667	0.821	0.177
ENSMUSG00000001150	Mcm3ap	10	+	76481001	76481140	1.45827e-05	0.917333	0.741333	0.176
ENSMUSG00000027639	Samhd1	2	-	157101321	157101443	1.81527e-13	0.418	0.242	0.176
ENSMUSG00000028552	Eps15	4	+	109382847	109382966	0.00685089	0.851667	0.676	0.176
ENSMUSG00000001419	Mef2d	3	+	88168038	88168344	0.000279465	0.769667	0.594333	0.175
ENSMUSG00000009073	Nf2	11	-	4799861	4799995	0.000406354	0.887667	0.713	0.175
ENSMUSG00000016921	Srsf6	2	+	162932815	162933082	0	0.290667	0.115667	0.175
ENSMUSG00000018474	Chd3	11	-	69348710	69348811	2.2093e-12	0.793667	0.619	0.175
ENSMUSG00000025142	Aspscr1	11	+	120703603	120703665	3.49862e-07	0.862333	0.687333	0.175
ENSMUSG00000033323	Ctdp1	18	-	80449241	80450248	0	0.997333	0.822333	0.175
ENSMUSG00000070283	Ndufaf3	9	-	108566341	108566407	2.80869e-09	0.949667	0.774333	0.175
ENSMUSG00000092463	Gm20489	X	-	101266181	101266343	1.23286e-05	0.994667	0.819333	0.175
ENSMUSG00000001062	Vps9d1	8	-	123246725	123247209	1.3643e-07	1	0.825667	0.174
ENSMUSG00000024921	Smarca2	19	+	26770938	26771043	0.000451108	0.724	0.549667	0.174
ENSMUSG00000054302	Eapp	12	-	54692000	54692083	9.2075e-09	0.953333	0.779333	0.174
ENSMUSG00000020717	Pecam1	11	-	106697052	106697354	0	0.986	0.813	0.173
ENSMUSG00000037447	Arid5a	1	+	36317610	36317662	9.43846e-05	0.859	0.685667	0.173
ENSMUSG00000057691	Zfp746	6	-	48082154	48082267	1.92358e-06	0.941	0.768	0.173
ENSMUSG00000092534	Pagr1b	7	-	127015248	127015469	0	1	0.826667	0.173
ENSMUSG00000022884	Eif4a2	16	+	23109120	23109259	3.0826e-13	0.930667	0.758667	0.172
ENSMUSG00000022983	Scaf4	16	-	90250057	90250437	1.1933e-07	1	0.827667	0.172
ENSMUSG00000030168	Adipor2	6	-	119358922	119359109	5.87613e-08	0.880667	0.708333	0.172
ENSMUSG00000030276	Ttll3	6	+	113401302	113401497	0.00645919	0.981	0.808667	0.172
ENSMUSG00000003153	Slc2a3	6	-	122739833	122739993	5.23334e-06	0.970667	0.799333	0.171
ENSMUSG00000020516	Rps6kb1	11	-	86517350	86517392	0.000136094	0.212	0.0413333	0.171
ENSMUSG00000029283	Cdc7	5	+	106976630	106976712	0.00522906	0.985333	0.814333	0.171
ENSMUSG00000033186	Mzt1	14	-	99040515	99040660	3.91187e-06	0.83	0.659333	0.171
ENSMUSG00000053835	H2-T24	17	-	36014557	36014696	0	0.982667	0.812	0.171
ENSMUSG00000064215	Ifi27	12	+	103437390	103437524	0.000715006	0.585333	0.414333	0.171
ENSMUSG00000097277	2900076A07Rik	7	+	81529157	81529258	0.00510644	0.467667	0.296333	0.171
ENSMUSG00000020196	Cabin1	10	-	75747826	75747975	0.00177168	0.971	0.800667	0.17
ENSMUSG00000028833	Ncdn	4	-	126751941	126752081	1.00246e-06	0.952333	0.782333	0.17
ENSMUSG00000037876	Jmjd1c	10	+	67218038	67218181	0.00553521	0.793667	0.623667	0.17
ENSMUSG00000043987	Cep164	9	-	45785778	45785921	0.00861412	0.484	0.314	0.17
ENSMUSG00000058298	Mcm9	10	-	53620134	53620215	9.98033e-06	1	0.83	0.17
ENSMUSG00000037572	Wdhd1	14	-	47251918	47252032	0.0034633	1	0.831	0.169
ENSMUSG00000038773	Kdm3b	18	+	34808241	34809489	6.47341e-10	1	0.830667	0.169
ENSMUSG00000047248	C2cd3	7	+	100435758	100436096	6.81737e-05	0.950667	0.782	0.169
ENSMUSG00000054280	Prr14l	5	-	32851882	32851998	0.000750976	0.254	0.0846667	0.169
ENSMUSG00000003581	Rnf215	11	+	4137212	4137368	0.00137712	0.912667	0.745	0.168
ENSMUSG00000020459	Mtif2	11	+	29526693	29526843	0.00747088	0.538333	0.37	0.168
ENSMUSG00000031511	Arhgef7	8	+	11817660	11817884	0.00599817	0.810667	0.642667	0.168
ENSMUSG00000039850	Endov	11	+	119502293	119502361	1.50313e-06	0.949667	0.781333	0.168
ENSMUSG00000066568	Lsm14a	7	-	34347926	34347982	0.00413361	0.69	0.522	0.168
ENSMUSG00000028560	Usp1	4	+	98926436	98926674	5.74941e-06	0.870667	0.704	0.167
ENSMUSG00000036986	Pml	9	-	58221715	58221865	7.26838e-07	0.925	0.758	0.167
ENSMUSG00000020400	Tnip1	11	-	54940711	54940882	6.17913e-11	0.298	0.132	0.166
ENSMUSG00000025878	Uimc1	13	-	55076302	55076407	0.000251457	0.942667	0.776667	0.166
ENSMUSG00000023961	Enpp4	17	-	44101807	44102664	0.00261932	1	0.835333	0.165
ENSMUSG00000037369	Kdm6a	X	+	18245966	18246064	1.34442e-06	0.846667	0.681333	0.165
ENSMUSG00000039089	L3mbtl3	10	-	26331820	26331955	2.48115e-10	0.939	0.774	0.165
ENSMUSG00000042447	Mios	6	+	8222461	8222715	4.3464e-05	0.965667	0.800667	0.165
ENSMUSG00000049411	Tmem241	18	-	12113395	12113472	0.000680007	0.992667	0.827667	0.165
ENSMUSG00000006705	Pknox1	17	+	31581804	31582050	0.00150093	0.319333	0.155667	0.164
ENSMUSG00000015937	H2afy	13	-	56088252	56088342	0.00215719	0.474667	0.311	0.164
ENSMUSG00000037876	Jmjd1c	10	+	67218117	67218181	0.00785186	0.784	0.62	0.164
ENSMUSG00000058298	Mcm9	10	-	53622756	53623072	2.19633e-05	1	0.836333	0.164
ENSMUSG00000058447	Gm26920	7	-	30066241	30066367	0.00556779	0.980333	0.816	0.164
ENSMUSG00000024817	Uhrf2	19	+	30056235	30056494	7.49597e-05	0.806333	0.643667	0.163
ENSMUSG00000025237	Parp6	9	+	59618468	59618707	1.39188e-05	0.927	0.764333	0.163
ENSMUSG00000026803	Ttf1	2	+	29074574	29074808	0.000128903	0.944667	0.781333	0.163
ENSMUSG00000027650	Tti1	2	-	158007019	158009358	0.000296356	0.933333	0.77	0.163
ENSMUSG00000027677	Ttc14	3	+	33803450	33803605	9.8206e-05	0.797667	0.635	0.163
ENSMUSG00000029507	Pus1	5	-	110779687	110779897	0.00129511	0.993	0.83	0.163
ENSMUSG00000061306	Slc38a10	11	-	120109432	120109536	0.000465319	0.857667	0.694667	0.163
ENSMUSG00000014668	Chfr	5	+	110144772	110144987	0	0.958333	0.796	0.162
ENSMUSG00000016756	Cmah	13	+	24460152	24460326	9.74757e-05	0.968333	0.806667	0.162
ENSMUSG00000022604	Cep97	16	-	55918538	55918662	2.13384e-08	0.996333	0.834667	0.162
ENSMUSG00000023286	Ube2j2	4	+	155946255	155946417	0.00118313	0.531333	0.369667	0.162
ENSMUSG00000051735	Rinl	7	+	28790591	28790750	0	1	0.838333	0.162
ENSMUSG00000003123	Lipe	7	-	25384373	25384664	0.00921304	0.949	0.788333	0.161
ENSMUSG00000018654	Ikzf1	11	+	11748311	11748571	1.40369e-12	0.707	0.546	0.161
ENSMUSG00000022106	Rcbtb2	14	+	73164684	73164850	6.01038e-07	0.826333	0.665667	0.161
ENSMUSG00000024404	Riok3	18	+	12142936	12143063	1.06008e-11	0.854333	0.693333	0.161
ENSMUSG00000025236	Adpgk	9	+	59313040	59313236	0.00675364	0.892333	0.731	0.161
ENSMUSG00000032534	Cep63	9	-	102618811	102618988	0.000208662	0.963667	0.802667	0.161
ENSMUSG00000062939	Stat4	1	+	52011783	52011911	3.56561e-08	0.910667	0.749333	0.161
ENSMUSG00000102976	Zc3h11a	1	-	133655345	133655398	0.000492704	0.944	0.783333	0.161
ENSMUSG00000023050	Map3k12	15	-	102508328	102508463	0.00490551	0.252667	0.0923333	0.16
ENSMUSG00000025722	Wdr73	7	-	80898503	80898591	2.34537e-05	0.857333	0.697	0.16
ENSMUSG00000032590	Apeh	9	-	108093622	108093748	1.13793e-05	0.858667	0.698667	0.16
ENSMUSG00000040325	Vprbp	9	+	106838199	106838708	0	0.997667	0.837667	0.16
ENSMUSG00000051998	Lax1	1	-	133688821	133689004	1.94035e-05	0.95	0.790333	0.16
ENSMUSG00000102976	Zc3h11a	1	-	133653973	133654438	1.65296e-05	0.964333	0.804667	0.16
ENSMUSG00000020260	Pofut2	10	+	77262437	77262581	2.49434e-06	0.957333	0.798667	0.159
ENSMUSG00000024845	Tmem134	19	+	4127550	4127836	5.97776e-05	0.989667	0.830333	0.159
ENSMUSG00000047098	Rnf31	14	+	55594923	55595301	8.64417e-09	0.935333	0.776667	0.159
ENSMUSG00000069094	Pde7a	3	-	19230256	19230352	0.00760118	0.917333	0.758667	0.159
ENSMUSG00000071350	Setdb2	14	-	59437437	59437765	0.000350571	0.877	0.718333	0.159
ENSMUSG00000089911	Hiat1	3	-	116633722	116633885	4.59516e-06	0.888333	0.729	0.159
ENSMUSG00000031389	Arhgap4	X	-	73906430	73906591	3.91316e-07	0.262	0.103667	0.158
ENSMUSG00000052337	Immt	6	+	71853173	71853268	2.44676e-06	0.492	0.334	0.158
ENSMUSG00000056952	Tatdn2	6	+	113709460	113709643	6.77682e-10	0.883	0.724667	0.158
ENSMUSG00000060510	Zfp266	9	-	20506728	20506882	0.000817656	0.866	0.707667	0.158
ENSMUSG00000016495	Plgrkt	19	-	29350360	29350469	6.13985e-06	0.857	0.700333	0.157
ENSMUSG00000020883	Fbxl20	11	-	98099983	98100109	0.000251967	0.829	0.672	0.157
ENSMUSG00000026277	Stk25	1	-	93625034	93625148	1.3473e-11	0.922333	0.765667	0.157
ENSMUSG00000033157	Abhd10	16	-	45740319	45740502	0.000137449	0.591667	0.434667	0.157
ENSMUSG00000040570	Rundc3b	5	-	8494784	8494905	1.8489e-06	1	0.843333	0.157
ENSMUSG00000054770	Kctd18	1	-	57963068	57963261	0.000366124	0.982667	0.825667	0.157
ENSMUSG00000061046	Haghl	17	-	25785004	25785194	0.000255338	0.838	0.681333	0.157
ENSMUSG00000062526	Mppe1	18	-	67237350	67237732	0	0.958333	0.801667	0.157
ENSMUSG00000071647	Eml3	19	+	8939417	8939504	1.79033e-10	0.961	0.804333	0.157
ENSMUSG00000025453	Nnt	13	-	119404552	119404754	0.000168103	0.722667	0.567	0.156
ENSMUSG00000031310	Zmym3	X	-	101416167	101416461	2.14135e-05	0.883	0.727	0.156
ENSMUSG00000031391	L1cam	X	-	73859303	73859525	0.000228269	1	0.844333	0.156
ENSMUSG00000035021	Baz1a	12	-	54923385	54923480	2.09274e-05	0.958667	0.802667	0.156
ENSMUSG00000050471	Fam118b	9	-	35227164	35227391	0.000534249	0.856333	0.700333	0.156
ENSMUSG00000006050	Sra1	18	-	36670004	36670129	1.37116e-09	0.931667	0.776667	0.155
ENSMUSG00000013787	Ehmt2	17	+	34905610	34905711	0.00986316	0.593667	0.439	0.155
ENSMUSG00000025498	Irf7	7	-	141264493	141264655	5.64924e-05	0.924667	0.77	0.155
ENSMUSG00000027589	Pcmtd2	2	+	181841155	181841338	3.24416e-05	0.921667	0.766667	0.155
ENSMUSG00000017119	Nbr1	11	+	101577932	101578037	6.29507e-05	0.874667	0.721	0.154
ENSMUSG00000026659	Dusp12	1	-	170879660	170879846	0.00106374	0.905	0.751	0.154
ENSMUSG00000027589	Pcmtd2	2	+	181842375	181842705	6.76898e-07	0.937	0.783	0.154
ENSMUSG00000032175	Tyk2	9	-	21124411	21124558	0.00281521	0.871	0.717	0.154
ENSMUSG00000037103	Dcaf15	8	-	84102956	84103053	0.000773435	0.984	0.830333	0.154
ENSMUSG00000037447	Arid5a	1	+	36317204	36317662	2.85941e-05	0.878	0.723667	0.154
ENSMUSG00000037849	Gm4955	1	-	173471375	173471563	2.66195e-13	0.928667	0.774667	0.154
ENSMUSG00000002326	Gmpr2	14	+	55677871	55678030	0.000133718	1	0.846667	0.153
ENSMUSG00000005505	Kbtbd4	2	+	90905666	90906283	0	1	0.846667	0.153
ENSMUSG00000022791	Tnk2	16	+	32663739	32663919	1.03036e-08	0.962667	0.809333	0.153
ENSMUSG00000025860	Xiap	X	+	42094367	42095272	0.000974011	0.907	0.753667	0.153
ENSMUSG00000035621	Midn	10	+	80153591	80153719	1.19248e-05	0.454	0.301	0.153
ENSMUSG00000066042	Med18	4	-	132462865	132463008	0.000263902	0.981	0.827667	0.153
ENSMUSG00000037300	Ttc13	8	-	124694830	124694940	0.000784777	0.561667	0.41	0.152
ENSMUSG00000052013	Btla	16	+	45239044	45239364	3.5119e-06	0.888333	0.736	0.152
ENSMUSG00000059839	Zfp874b	13	-	67481719	67481845	0.00809204	0.959333	0.807	0.152
ENSMUSG00000062797	l7Rn6	7	-	89935727	89935964	0.0013889	0.777667	0.626	0.152
ENSMUSG00000004947	Dtx2	5	+	135996290	135996452	0.000670785	0.856667	0.706	0.151
ENSMUSG00000020964	Sel1l	12	-	91833055	91833222	1.17792e-07	0.987667	0.837	0.151
ENSMUSG00000022387	Brd1	15	-	88700773	88700877	8.02578e-11	0.957333	0.806667	0.151
ENSMUSG00000034940	Synrg	11	+	83986814	83987047	0.00641258	0.484333	0.333667	0.151
ENSMUSG00000038615	Nfe2l1	11	-	96827198	96828223	1.46228e-09	0.989	0.838	0.151
ENSMUSG00000038623	Tm6sf1	7	+	81868641	81868744	0.000193862	0.943667	0.792667	0.151
ENSMUSG00000054874	Pcnxl3	19	-	5665329	5665627	2.45772e-08	0.976333	0.825667	0.151
ENSMUSG00000001281	Itgb7	15	-	102231611	102231679	5.89218e-05	0.28	0.130333	0.15
ENSMUSG00000017756	Slc12a7	13	+	73788565	73788711	0.00118649	0.966	0.816	0.15
ENSMUSG00000021709	Erbb2ip	13	-	103824720	103824848	5.52038e-13	0.895333	0.745333	0.15
ENSMUSG00000024963	Dnajc4	19	-	6989423	6989587	1.12178e-05	0.983333	0.833667	0.15
ENSMUSG00000026767	Fam188a	2	-	12403998	12404166	0.00229821	0.990333	0.840333	0.15
ENSMUSG00000029670	Ing3	6	+	21950038	21950109	4.31832e-09	0.930667	0.780667	0.15
ENSMUSG00000029782	Tmem209	6	-	30482857	30482985	0.00464321	0.944	0.794	0.15
ENSMUSG00000030096	Slc6a6	6	+	91741178	91741302	4.70263e-05	0.889333	0.739667	0.15
ENSMUSG00000038773	Kdm3b	18	+	34803450	34804049	2.05351e-08	1	0.85	0.15
ENSMUSG00000059810	Rgs3	4	+	62689499	62690626	0	1	0.850333	0.15
ENSMUSG00000000782	Tcf7	11	-	52258853	52258945	2.67519e-09	0.568667	0.419333	0.149
ENSMUSG00000031310	Zmym3	X	-	101418273	101418952	2.24499e-05	0.974667	0.825667	0.149
ENSMUSG00000036246	Gmip	8	+	69810802	69810859	7.75837e-06	0.882	0.733333	0.149
ENSMUSG00000048832	Vps37c	19	+	10710270	10710441	0.000384988	0.984	0.835333	0.149
ENSMUSG00000068206	Pick1	15	+	79241227	79241293	0.000628917	0.904333	0.755	0.149
ENSMUSG00000005506	Celf1	2	+	90987665	90987816	0.000419182	0.350667	0.203	0.148
ENSMUSG00000014504	Srp19	18	+	34331750	34331825	0.00827166	0.868	0.720333	0.148
ENSMUSG00000025958	Creb1	1	+	64574073	64574255	2.66195e-13	0.888	0.739667	0.148
ENSMUSG00000028345	Tex10	4	-	48452893	48452981	0.000278505	0.995333	0.847667	0.148
ENSMUSG00000029561	Oasl2	5	+	114899742	114900030	0.00016753	0.851	0.703333	0.148
ENSMUSG00000038080	Kdm1b	13	+	47071892	47072019	0.00302236	0.992667	0.845	0.148
ENSMUSG00000053528	A530021J07Rik	7	+	83149104	83149203	0.00333093	0.932667	0.784333	0.148
ENSMUSG00000002968	Med25	7	-	44880567	44880638	3.68131e-06	0.967667	0.820667	0.147
ENSMUSG00000023051	Tarbp2	15	+	102519122	102519291	0.000241035	0.936	0.789	0.147
ENSMUSG00000028467	Gba2	4	-	43569489	43569661	0.00335348	0.962	0.815333	0.147
ENSMUSG00000038312	Edem2	2	-	155716010	155716221	2.39051e-10	0.962	0.814667	0.147
ENSMUSG00000038425	Poli	18	-	70528702	70528827	6.79522e-05	0.984333	0.837667	0.147
ENSMUSG00000052712	BC004004	17	+	29282678	29282891	0.00339799	0.921667	0.774333	0.147
ENSMUSG00000042705	Commd10	18	+	46967740	46967895	0.000733293	0.848	0.701667	0.146
ENSMUSG00000026927	Sdccag3	2	-	26388492	26388560	4.09548e-06	0.401333	0.256667	0.145
ENSMUSG00000030263	Lrmp	6	+	145137460	145137607	1.21564e-07	0.956	0.811333	0.145
ENSMUSG00000030822	Prr14	7	+	127471906	127471977	0.00738398	0.785	0.639667	0.145
ENSMUSG00000034032	Rpap1	2	-	119767492	119768248	6.82411e-07	0.996	0.851333	0.145
ENSMUSG00000035325	Sec31a	5	-	100373425	100373715	1.88651e-05	0.921	0.776	0.145
ENSMUSG00000035597	Prpf39	12	+	65042461	65042807	2.85714e-06	0.933333	0.788	0.145
ENSMUSG00000037353	Letmd1	15	+	100471660	100471775	4.10114e-06	0.902667	0.758	0.145
ENSMUSG00000041264	Uspl1	5	+	149187708	149187834	0.000136533	0.282	0.137	0.145
ENSMUSG00000072946	Ptgr2	12	+	84302237	84302407	2.81558e-05	0.957667	0.813	0.145
ENSMUSG00000000826	Dnajc5	2	+	181548926	181549000	6.76898e-07	0.467	0.323333	0.144
ENSMUSG00000014504	Srp19	18	+	34334293	34334364	0.000962533	0.895	0.750667	0.144
ENSMUSG00000022489	Pde1b	15	+	103527545	103527675	3.878e-05	0.957667	0.813667	0.144
ENSMUSG00000033943	Mga	2	+	119941222	119941845	0.00157122	0.846	0.702	0.144
ENSMUSG00000037935	Smarce1	11	-	99228497	99228548	6.93964e-08	0.905667	0.762	0.144
ENSMUSG00000062031	Athl1	7	+	140942285	140942565	5.89218e-05	0.916	0.772	0.144
ENSMUSG00000010755	Cars	7	-	143561859	143561926	0.00482644	1	0.857333	0.143
ENSMUSG00000015357	Clpx	9	+	65312098	65312139	0.000268401	0.860333	0.717	0.143
ENSMUSG00000015869	Prpsap1	11	-	116478525	116478640	2.94e-05	0.955667	0.813	0.143
ENSMUSG00000020528	Prpsap2	11	-	61755410	61755462	0.000241685	0.703	0.560333	0.143
ENSMUSG00000020610	Amz2	11	+	109434580	109434756	8.96718e-07	0.948333	0.805333	0.143
ENSMUSG00000029782	Tmem209	6	-	30482596	30482985	0.00211433	0.953	0.81	0.143
ENSMUSG00000034940	Synrg	11	+	83985249	83985551	0.00516812	0.386	0.243333	0.143
ENSMUSG00000052406	Rexo4	2	-	26960224	26960417	4.30397e-05	0.929667	0.786333	0.143
ENSMUSG00000029577	Ube3b	5	+	114393077	114393159	6.61456e-07	0.943333	0.801333	0.142
ENSMUSG00000032555	Topbp1	9	+	103335812	103335958	1.24943e-06	0.875	0.732667	0.142
ENSMUSG00000033124	Atg9a	1	-	75184456	75184573	0.000988944	0.939	0.797333	0.142
ENSMUSG00000038437	Mllt6	11	+	97669424	97669636	0	0.971667	0.829667	0.142
ENSMUSG00000040483	Xaf1	11	+	72304666	72304861	0.000629471	0.711333	0.569667	0.142
ENSMUSG00000019863	Qrsl1	10	-	43884943	43885118	0.000430832	0.980667	0.84	0.141
ENSMUSG00000026979	Psd4	2	+	24394022	24395040	0	0.976667	0.835333	0.141
ENSMUSG00000029068	Ccnl2	4	+	155818539	155818664	2.12407e-06	0.330667	0.189333	0.141
ENSMUSG00000029569	Tmem168	6	-	13602238	13603487	4.96088e-05	0.949667	0.808667	0.141
ENSMUSG00000030956	Fam53b	7	-	132759389	132760167	3.8896e-07	0.912	0.770667	0.141
ENSMUSG00000032498	Mlh1	9	-	111252864	111252976	3.12645e-05	0.912333	0.771333	0.141
ENSMUSG00000050812	AI314180	4	-	58819143	58819264	0.000955394	0.974333	0.833667	0.141
ENSMUSG00000069495	Epc2	2	+	49532044	49532235	0.000182277	0.861	0.720333	0.141
ENSMUSG00000018412	Kansl1	11	-	104368680	104368778	9.52396e-06	0.749333	0.609333	0.14
ENSMUSG00000019082	Slc25a22	7	-	141431350	141431425	0.00119973	0.958	0.818333	0.14
ENSMUSG00000022353	Mtss1	15	-	58947326	58947520	0.00586182	0.644	0.504333	0.14
ENSMUSG00000038005	2700029M09Rik	8	+	60895461	60895650	0.00103526	0.902	0.762333	0.14
ENSMUSG00000038352	Arl5c	11	-	97993425	97993508	2.19245e-07	0.925	0.785333	0.14
ENSMUSG00000041961	Znrf3	11	-	5287373	5287483	0.00483651	1	0.859667	0.14
ENSMUSG00000005682	Pan2	10	+	128304095	128304493	1.53318e-07	0.991667	0.852667	0.139
ENSMUSG00000020196	Cabin1	10	-	75745229	75745397	1.94035e-05	1	0.861333	0.139
ENSMUSG00000027668	Mfn1	3	+	32569488	32569684	0.000139339	0.985	0.845667	0.139
ENSMUSG00000029505	Ep400	5	-	110668550	110668745	1.15278e-05	0.963667	0.825	0.139
ENSMUSG00000032376	Usp3	9	-	66542513	66542613	1.1787e-10	0.949	0.81	0.139
ENSMUSG00000033166	Dis3	14	-	99097585	99097778	7.82612e-08	0.986	0.847	0.139
ENSMUSG00000038319	Kcnh2	5	-	24321245	24321422	0.00767637	0.966	0.827333	0.139
ENSMUSG00000022092	Ppp3cc	14	-	70220017	70220046	0.00110663	0.864	0.725667	0.138
ENSMUSG00000026436	Elk4	1	+	132023553	132023838	1.75093e-12	0.965	0.827	0.138
ENSMUSG00000033004	Mycbp2	14	-	103169857	103170012	8.83199e-08	0.286667	0.148667	0.138
ENSMUSG00000042305	Tmem183a	1	-	134352975	134353137	1.48826e-05	0.302667	0.165	0.138
ENSMUSG00000063897	DHRSX	GL456216.1	+	30699	30806	5.74766e-05	0.923667	0.786	0.138
ENSMUSG00000001366	Fbxo9	9	-	78095145	78095259	3.56257e-05	0.882667	0.745333	0.137
ENSMUSG00000004980	Hnrnpa2b1	6	-	51464428	51464547	1.81527e-13	0.257	0.119667	0.137
ENSMUSG00000021468	Sptlc1	13	-	53344801	53344908	2.34812e-11	0.972	0.835333	0.137
ENSMUSG00000028580	Pum1	4	+	130730278	130730548	1.76139e-05	0.935667	0.799	0.137
ENSMUSG00000029048	Rer1	4	-	155083109	155083317	5.68493e-12	0.292	0.155	0.137
ENSMUSG00000029328	Hnrnpdl	5	-	100036481	100036651	0	0.960667	0.823333	0.137
ENSMUSG00000031634	Ufsp2	8	+	45983523	45983680	0.0017588	0.921667	0.785	0.137
ENSMUSG00000037514	Pank2	2	+	131287474	131287597	7.72879e-05	0.865667	0.729	0.137
ENSMUSG00000052406	Rexo4	2	-	26958479	26958567	5.35361e-05	0.930667	0.793333	0.137
ENSMUSG00000052712	BC004004	17	+	29277857	29277947	0.00166518	0.939	0.801667	0.137
ENSMUSG00000070953	Rabepk	2	-	34795172	34795329	0.00548207	0.906667	0.77	0.137
ENSMUSG00000023051	Tarbp2	15	+	102519122	102519291	2.26439e-05	0.989	0.853333	0.136
ENSMUSG00000026269	Rnpepl1	1	+	92917147	92917260	0.000441236	0.935	0.798667	0.136
ENSMUSG00000027650	Tti1	2	-	158000620	158000808	0.00684206	1	0.864333	0.136
ENSMUSG00000028898	Trnau1ap	4	-	132319455	132319574	1.23123e-05	0.982	0.846333	0.136
ENSMUSG00000029587	Zfp12	5	+	143240320	143240415	0.00011143	0.920333	0.784333	0.136
ENSMUSG00000030374	Strn4	7	+	16831346	16831580	0.000579783	0.822333	0.686667	0.136
ENSMUSG00000035325	Sec31a	5	-	100373380	100373715	4.48015e-05	0.921	0.785333	0.136
ENSMUSG00000036826	Igflr1	7	+	30566749	30566936	6.19819e-06	0.983333	0.847667	0.136
ENSMUSG00000048874	Phf3	1	-	30837105	30837266	0.000805437	0.919667	0.784	0.136
ENSMUSG00000007610	Gtpbp3	8	+	71489071	71489318	4.31028e-07	1	0.865333	0.135
ENSMUSG00000025235	Bbs4	9	-	59323388	59323589	0.00243914	1	0.865333	0.135
ENSMUSG00000029782	Tmem209	6	-	30501901	30502102	1.53633e-06	0.923667	0.788667	0.135
ENSMUSG00000031652	N4bp1	8	-	86846815	86846922	0.000270983	0.982333	0.847333	0.135
ENSMUSG00000042178	Armc5	7	+	128242180	128242676	1.50771e-05	0.969333	0.834667	0.135
ENSMUSG00000047098	Rnf31	14	+	55602603	55602699	0.000186873	0.894	0.759333	0.135
ENSMUSG00000071337	Tia1	6	+	86423606	86423671	0.00990177	0.957	0.821667	0.135
ENSMUSG00000091964	BC037034	5	-	138262847	138262976	1.26359e-05	0.889333	0.754333	0.135
ENSMUSG00000020380	Rad50	11	-	53679390	53679516	0.00323413	0.917333	0.783	0.134
ENSMUSG00000034354	Mtmr3	11	-	4485879	4485989	0.00577381	0.957333	0.823333	0.134
ENSMUSG00000038848	Ythdf1	2	-	180910687	180912207	7.24204e-07	0.944	0.81	0.134
ENSMUSG00000011960	Ccnt1	15	-	98546745	98546908	0.00516318	0.874667	0.741667	0.133
ENSMUSG00000022677	Fopnl	16	-	14313816	14314013	0.00581748	0.802667	0.67	0.133
ENSMUSG00000030082	Sec61a1	6	-	88512496	88512605	1.72896e-09	0.943333	0.810333	0.133
ENSMUSG00000053835	H2-T24	17	-	36014800	36015075	0	0.987667	0.855	0.133
ENSMUSG00000102976	Zc3h11a	1	-	133653973	133654032	8.56701e-06	0.972	0.839333	0.133
ENSMUSG00000000439	Mkrn2	6	+	115611635	115611939	0.00385123	0.869333	0.737	0.132
ENSMUSG00000030397	Mark4	7	-	19434812	19434921	0.000364321	0.969333	0.837	0.132
ENSMUSG00000036644	Tbc1d9b	11	+	50146103	50146361	8.08462e-07	0.960333	0.828	0.132
ENSMUSG00000041836	Ptpre	7	+	135653893	135654029	2.11083e-06	0.973	0.841333	0.132
ENSMUSG00000066258	Trim12a	7	-	104305999	104306094	9.60708e-06	0.809	0.676667	0.132
ENSMUSG00000023286	Ube2j2	4	+	155946255	155946417	0.00112652	0.470333	0.339333	0.131
ENSMUSG00000040483	Xaf1	11	+	72304666	72304861	3.49103e-05	0.787667	0.656333	0.131
ENSMUSG00000042709	Atpaf2	11	-	60409260	60409405	2.30218e-05	0.961667	0.830667	0.131
ENSMUSG00000058886	Deaf1	7	-	141301600	141301689	0.00661928	0.856	0.724667	0.131
ENSMUSG00000031928	Mre11a	9	+	14825141	14825357	9.72505e-05	0.970333	0.840333	0.13
ENSMUSG00000034354	Mtmr3	11	-	4485879	4485989	0.0007036	0.479667	0.349667	0.13
ENSMUSG00000037999	Arap2	5	-	62641328	62641396	0.00227743	0.595667	0.465667	0.13
ENSMUSG00000040415	Dtx3	10	-	127194410	127194634	0.00766433	1	0.87	0.13
ENSMUSG00000010277	2610507B11Rik	11	+	78283059	78283158	3.29831e-08	0.897667	0.768333	0.129
ENSMUSG00000021910	Nisch	14	-	31192581	31192629	0.00143365	0.93	0.801	0.129
ENSMUSG00000028759	Hp1bp3	4	+	138221526	138221723	0	0.935667	0.806333	0.129
ENSMUSG00000030166	Rad52	6	+	119915234	119915352	0.000849265	0.99	0.861333	0.129
ENSMUSG00000032745	Gpbp1	13	-	111453024	111453247	0	0.926333	0.797	0.129
ENSMUSG00000036281	Snapc4	2	-	26376155	26376233	0.00116858	0.943333	0.814	0.129
ENSMUSG00000041638	Gcn1l1	5	+	115590245	115590423	2.52489e-06	0.904667	0.775333	0.129
ENSMUSG00000049164	Zfp518a	19	+	40908059	40908203	4.55501e-07	0.991	0.862	0.129
ENSMUSG00000054051	Ercc6	14	+	32516947	32517378	0.0090704	1	0.871	0.129
ENSMUSG00000022428	Cby1	15	+	79661371	79661524	0.000113278	0.972333	0.844	0.128
ENSMUSG00000026011	Ctla4	1	+	60912423	60912770	0.00651707	0.952333	0.824333	0.128
ENSMUSG00000031360	Ctps2	X	+	162903434	162903638	1.91642e-08	0.945667	0.817667	0.128
ENSMUSG00000031835	Mbtps1	8	-	119545984	119546241	2.2519e-13	0.984	0.856333	0.128
ENSMUSG00000036644	Tbc1d9b	11	+	50161455	50161695	0.000625317	0.928667	0.800667	0.128
ENSMUSG00000042508	Dmtf1	5	-	9132456	9132613	0.00275109	0.911	0.783	0.128
ENSMUSG00000061046	Haghl	17	-	25784260	25784368	1.92432e-05	0.996333	0.868667	0.128
ENSMUSG00000020523	Fam114a2	11	-	57513636	57513735	0.00539521	0.993667	0.866333	0.127
ENSMUSG00000021000	Ctage5	12	+	59144699	59144770	4.37896e-05	0.689667	0.562667	0.127
ENSMUSG00000022533	Atp13a3	16	-	30359669	30359749	3.15701e-05	0.928	0.800667	0.127
ENSMUSG00000025145	Lrrc45	11	+	120719040	120719132	0.00106529	0.958333	0.831	0.127
ENSMUSG00000032580	Rbm5	9	-	107750008	107750092	3.49327e-06	0.789333	0.662333	0.127
ENSMUSG00000045098	Suv420h1	19	+	3782220	3782279	0.00252345	0.435333	0.308667	0.127
ENSMUSG00000048234	Rnf149	1	-	39558315	39558411	0.00470526	0.659	0.531667	0.127
ENSMUSG00000021067	Sav1	12	-	69975968	69976238	5.04506e-07	0.973333	0.847333	0.126
ENSMUSG00000022575	Gsdmd	15	+	75864244	75864436	6.74487e-06	0.996333	0.870667	0.126
ENSMUSG00000024392	Bag6	17	+	35146757	35146903	2.69557e-05	0.442667	0.317	0.126
ENSMUSG00000026925	Inpp5e	2	-	26400036	26400143	4.37397e-05	0.985	0.859	0.126
ENSMUSG00000029427	Zcchc8	5	-	123709195	123709260	0.00547344	0.951	0.824667	0.126
ENSMUSG00000030374	Strn4	7	+	16831465	16831580	0.000239728	0.845667	0.719667	0.126
ENSMUSG00000031389	Arhgap4	X	-	73905651	73905863	0.00959465	0.232	0.106333	0.126
ENSMUSG00000032580	Rbm5	9	-	107755853	107755913	3.97395e-11	0.903667	0.777333	0.126
ENSMUSG00000036504	Phpt1	2	-	25574188	25574449	0.00911914	0.874	0.748333	0.126
ENSMUSG00000039218	Srrm2	17	+	23806932	23807202	9.27838e-08	0.891333	0.765333	0.126
ENSMUSG00000040479	Dgkz	2	-	91945826	91945924	0.000773866	1	0.874333	0.126
ENSMUSG00000044770	Scml4	10	+	42912017	42912231	5.50032e-06	0.890667	0.764333	0.126
ENSMUSG00000001281	Itgb7	15	-	102227398	102227601	0	0.968	0.843333	0.125
ENSMUSG00000021709	Erbb2ip	13	-	103824720	103824926	0	0.928333	0.803667	0.125
ENSMUSG00000022000	Zc3h13	14	+	75327544	75328144	0.00272192	1	0.875	0.125
ENSMUSG00000023904	Hcfc1r1	17	+	23674535	23674675	0.00073389	0.915333	0.79	0.125
ENSMUSG00000024491	Rbm27	18	+	42325905	42326024	0.000205729	0.917333	0.792667	0.125
ENSMUSG00000027363	Usp8	2	+	126729160	126729322	0.00386494	0.952333	0.827333	0.125
ENSMUSG00000040225	Prrc2c	1	-	162675605	162675841	0.0036479	0.371333	0.246	0.125
ENSMUSG00000052142	Rasal3	17	-	32402436	32402507	0	0.244	0.119	0.125
ENSMUSG00000059273	Zc3h4	7	+	16432774	16433022	1.74921e-07	0.223	0.0983333	0.125
ENSMUSG00000062822	4833420G17Rik	13	+	119466011	119466304	0.00719769	0.957667	0.832333	0.125
ENSMUSG00000002326	Gmpr2	14	+	55677206	55677248	0.00401004	1	0.876333	0.124
ENSMUSG00000021952	Xpo4	14	-	57602489	57602666	0.00989061	0.939	0.815333	0.124
ENSMUSG00000022387	Brd1	15	-	88700773	88701270	1.03768e-11	0.968	0.843667	0.124
ENSMUSG00000022450	Ndufa6	15	-	82350979	82351094	1.14985e-11	0.841	0.717	0.124
ENSMUSG00000028649	Macf1	4	-	123471007	123476337	1.51773e-11	1	0.876333	0.124
ENSMUSG00000029676	Pot1a	6	-	25752360	25752495	5.44941e-06	0.962667	0.839	0.124
ENSMUSG00000055447	Cd47	16	+	49869018	49869080	4.09321e-08	0.343	0.219333	0.124
ENSMUSG00000087590	2410004N09Rik	18	+	33795383	33795445	2.30076e-11	0.936	0.811667	0.124
ENSMUSG00000000142	Axin2	11	+	108944510	108944605	0.00191928	1	0.877333	0.123
ENSMUSG00000019564	Arid3a	10	+	79930635	79931288	0.000461042	1	0.876667	0.123
ENSMUSG00000021905	Dph3	14	-	32084907	32084981	0.00414342	0.882	0.759333	0.123
ENSMUSG00000037949	Ano10	9	-	122261084	122261653	0.00232101	0.993	0.87	0.123
ENSMUSG00000042426	Dhx29	13	+	112940373	112940499	0.00250627	0.978667	0.856	0.123
ENSMUSG00000045098	Suv420h1	19	+	3807225	3807421	3.63497e-09	0.911333	0.788333	0.123
ENSMUSG00000058886	Deaf1	7	-	141322890	141323019	0.000888095	1	0.876667	0.123
ENSMUSG00000071659	Hnrnpul2	19	+	8830888	8830961	0.00203822	0.788667	0.665667	0.123
ENSMUSG00000026584	Scyl3	1	+	163939881	163939983	3.3468e-05	0.964	0.842	0.122
ENSMUSG00000035597	Prpf39	12	+	65055434	65055533	0.00120731	0.357333	0.235333	0.122
ENSMUSG00000037921	Ddx60	8	+	62012271	62012471	0.000418519	0.933333	0.811667	0.122
ENSMUSG00000000884	Gnb1l	16	+	18552367	18552582	0.00245131	0.951333	0.830333	0.121
ENSMUSG00000018659	Pnpo	11	-	96940856	96940955	0.00809204	0.987333	0.866333	0.121
ENSMUSG00000019988	Nedd1	10	-	92691834	92692036	0.00973152	0.979667	0.859	0.121
ENSMUSG00000021139	Gm20498	12	-	81510829	81510965	0.00385631	0.635	0.514	0.121
ENSMUSG00000025402	Nab2	10	-	127662731	127662922	0.000763018	0.538	0.416667	0.121
ENSMUSG00000025894	Aasdhppt	9	-	4303094	4303215	0.000325072	0.895667	0.775	0.121
ENSMUSG00000028552	Eps15	4	+	109382785	109382966	0.000547845	0.916	0.795333	0.121
ENSMUSG00000030279	C2cd5	6	-	143072543	143072694	2.9504e-05	0.988	0.867333	0.121
ENSMUSG00000020196	Cabin1	10	-	75746488	75746774	3.97039e-05	0.989667	0.869667	0.12
ENSMUSG00000022124	Fbxl3	14	-	103095193	103095541	0.00436291	1	0.88	0.12
ENSMUSG00000032300	1700017B05Rik	9	-	57256386	57259140	0.00101245	0.916333	0.796667	0.12
ENSMUSG00000032612	Usp4	9	+	108365830	108365970	7.61848e-10	0.937	0.816667	0.12
ENSMUSG00000037286	Stag1	9	+	100953486	100953596	0.000350571	0.836333	0.716667	0.12
ENSMUSG00000038225	Primpol	8	-	46607804	46607901	0.00580966	0.944	0.823667	0.12
ENSMUSG00000041354	Rgl2	17	+	33930245	33930441	2.74816e-06	0.874	0.753667	0.12
ENSMUSG00000064326	Siva1	12	+	112646838	112647032	0.0014147	0.94	0.819667	0.12
ENSMUSG00000075229	Ccdc58	16	+	36082691	36082816	0.000606742	0.944333	0.824667	0.12
ENSMUSG00000003190	Bcl2l12	7	-	44993811	44994271	0.00656437	0.935667	0.816333	0.119
ENSMUSG00000020283	Pex13	11	-	23655436	23656130	6.72715e-09	0.989	0.869667	0.119
ENSMUSG00000026634	Angel2	1	+	190942121	190942247	1.52115e-05	0.931	0.812333	0.119
ENSMUSG00000028954	Nub1	5	+	24702377	24702484	0	0.962	0.842667	0.119
ENSMUSG00000038914	Dido1	2	-	180687476	180687797	1.24191e-06	0.979667	0.861	0.119
ENSMUSG00000040061	Plcb2	2	-	118724388	118724456	4.16857e-07	0.903667	0.784333	0.119
ENSMUSG00000040302	Rbm48	5	-	3595255	3595445	0.00462725	0.918667	0.799667	0.119
ENSMUSG00000022604	Cep97	16	-	55914857	55915631	1.1849e-10	0.998	0.88	0.118
ENSMUSG00000043909	Trp53bp1	2	-	121207699	121208129	2.00242e-07	1	0.882333	0.118
ENSMUSG00000074749	Kiz	2	+	146870766	146870846	0.00705383	0.909667	0.792	0.118
ENSMUSG00000001105	Ift20	11	+	78538510	78538738	0.0019715	0.497667	0.380333	0.117
ENSMUSG00000022556	Hsf1	15	+	76498422	76498691	5.59492e-06	0.987667	0.870333	0.117
ENSMUSG00000024410	3110002H16Rik	18	+	12169233	12169309	0.00596546	0.809333	0.692	0.117
ENSMUSG00000038346	Zfp384	6	+	125025848	125025940	0.00839153	0.348	0.231	0.117
ENSMUSG00000047213	Ythdf3	3	+	16203826	16205424	1.51344e-08	1	0.883	0.117
ENSMUSG00000054932	Afp	5	+	90504331	90504428	0.00780219	0.969	0.852	0.117
ENSMUSG00000021962	Dcp1a	14	+	30512984	30513097	0.00272922	0.835667	0.72	0.116
ENSMUSG00000024073	Birc6	17	+	74594322	74594453	0.00464353	0.841	0.725	0.116
ENSMUSG00000030082	Sec61a1	6	-	88512102	88512255	2.32616e-08	0.947667	0.832	0.116
ENSMUSG00000032178	Ilf3	9	+	21389306	21389483	2.05176e-07	0.897	0.781	0.116
ENSMUSG00000032212	Sltm	9	+	70583932	70584112	0.00124601	0.751667	0.636	0.116
ENSMUSG00000036712	Cyld	8	+	88729459	88729838	0	1	0.884	0.116
ENSMUSG00000043987	Cep164	9	-	45781952	45782248	0.00667343	0.203667	0.088	0.116
ENSMUSG00000045427	Hnrnph2	X	+	134602918	134602962	0.00271362	0.393333	0.277667	0.116
ENSMUSG00000024675	Ms4a4c	19	+	11421258	11421359	0.00223999	0.968667	0.854	0.115
ENSMUSG00000027288	Zfp106	2	-	120539295	120539492	0.00650254	0.942333	0.827667	0.115
ENSMUSG00000020946	Gosr2	11	-	103683792	103683932	1.20562e-09	0.926667	0.813	0.114
ENSMUSG00000022119	Rbm26	14	-	105139091	105139162	0.000226105	0.296667	0.182667	0.114
ENSMUSG00000034438	Gbp8	5	-	105041853	105041980	0.000431371	0.847667	0.733333	0.114
ENSMUSG00000038909	Kat7	11	-	95276443	95276549	0.00788185	0.686667	0.572667	0.114
ENSMUSG00000053907	Mat2a	6	-	72435206	72435388	0	0.975	0.861	0.114
ENSMUSG00000078765	U2af1l4	7	+	30564703	30564798	0.000269852	0.884333	0.770667	0.114
ENSMUSG00000015605	Srf	17	-	46549845	46550036	1.10655e-05	0.925667	0.812667	0.113
ENSMUSG00000030365	Clec2i	6	+	128892828	128892910	4.81792e-08	0.951	0.838333	0.113
ENSMUSG00000030741	Spns1	7	-	126374201	126374279	0.00416922	0.248	0.134667	0.113
ENSMUSG00000034832	Tet3	6	-	83454750	83455480	7.56878e-05	1	0.887333	0.113
ENSMUSG00000036054	Sugp2	8	+	70248429	70248546	0.00047609	0.965333	0.852	0.113
ENSMUSG00000047909	Ankrd16	2	+	11785170	11785260	0.00538996	0.232667	0.119333	0.113
ENSMUSG00000071172	Srsf3	17	+	29039454	29039909	2.13384e-08	0.325667	0.212667	0.113
ENSMUSG00000027710	Acad9	3	+	36075243	36075343	0.000136533	0.950667	0.838333	0.112
ENSMUSG00000040848	Sft2d2	1	-	165188248	165188334	9.81975e-05	0.938667	0.826667	0.112
ENSMUSG00000045962	Wnk1	6	-	119952685	119952969	0.00222774	0.48	0.368333	0.112
ENSMUSG00000057191	AB124611	9	+	21528763	21529083	5.42651e-06	0.981667	0.869333	0.112
ENSMUSG00000058709	Egln2	7	-	27164620	27165728	3.4224e-11	1	0.887667	0.112
ENSMUSG00000090394	4930523C07Rik	1	+	160070700	160070803	4.06483e-06	0.879333	0.767333	0.112
ENSMUSG00000021215	Net1	13	-	3884803	3884989	0.00415398	0.967667	0.856667	0.111
ENSMUSG00000021519	Mterf3	13	-	66929885	66930223	5.18947e-05	0.967333	0.856333	0.111
ENSMUSG00000021901	Bap1	14	+	31255513	31255660	3.27286e-05	0.903667	0.793	0.111
ENSMUSG00000024414	Mrpl27	11	+	94656408	94656618	0.00610314	0.933667	0.822333	0.111
ENSMUSG00000061979	Wbscr16	5	-	134155740	134155913	0.0033311	0.955333	0.844667	0.111
ENSMUSG00000074071	Fam169b	7	+	68329222	68329399	0.0087157	0.877	0.765667	0.111
ENSMUSG00000002109	Ddb2	2	-	91218744	91218889	0.00944411	0.856333	0.746	0.11
ENSMUSG00000015748	Prpf3	3	-	95849695	95849790	0.00103377	0.240667	0.131	0.11
ENSMUSG00000022536	Glyr1	16	-	5036236	5036475	0	0.964333	0.854333	0.11
ENSMUSG00000024327	Slc39a7	17	-	34030824	34031262	3.24416e-05	0.958333	0.848667	0.11
ENSMUSG00000028580	Pum1	4	+	130718154	130718262	6.78497e-06	0.955667	0.845667	0.11
ENSMUSG00000032089	Il10ra	9	-	45264325	45264478	0.00776336	0.980667	0.870667	0.11
ENSMUSG00000034586	Hid1	11	-	115349922	115350002	0.00232052	1	0.89	0.11
ENSMUSG00000035173	Ccdc186	19	-	56806966	56807085	0.00805425	1	0.890333	0.11
ENSMUSG00000038352	Arl5c	11	-	97992282	97992433	2.24616e-08	0.949333	0.839333	0.11
ENSMUSG00000041477	Dcp1b	6	+	119214770	119215606	0.00148794	1	0.889667	0.11
ENSMUSG00000052299	Ltn1	16	-	87424829	87424881	0.00103164	0.966	0.856333	0.11
ENSMUSG00000052752	Traf7	17	-	24516505	24516596	5.95773e-05	0.906667	0.796667	0.11
ENSMUSG00000068921	Dap3	3	-	88928447	88928527	1.07254e-06	0.927333	0.817667	0.11
ENSMUSG00000072501	Phf20l1	15	+	66630867	66630966	4.03704e-07	0.929	0.819	0.11
ENSMUSG00000024491	Rbm27	18	+	42333209	42333397	0.00134116	0.929667	0.820333	0.109
ENSMUSG00000026222	Sp100	1	+	85707227	85707298	0.000957331	0.871	0.762	0.109
ENSMUSG00000034620	Tmem5	10	-	122090460	122090774	3.47389e-05	1	0.891	0.109
ENSMUSG00000035139	Secisbp2	13	+	51678834	51678990	0.000223995	0.965667	0.856333	0.109
ENSMUSG00000096727	Psmb9	17	-	34183089	34183230	0	0.971	0.862	0.109
ENSMUSG00000001786	Fbxo7	10	+	86030928	86031069	0.00204635	0.992333	0.884667	0.108
ENSMUSG00000027111	Itga6	2	+	71853534	71853663	0.00348581	0.887	0.778667	0.108
ENSMUSG00000027582	Zgpat	2	+	181382799	181383160	0	0.976667	0.868667	0.108
ENSMUSG00000033826	Dnah8	17	+	30701845	30702031	0.000417618	0.988667	0.880333	0.108
ENSMUSG00000048251	Bcl11b	12	-	107965672	107965887	2.05154e-05	0.371	0.263333	0.108
ENSMUSG00000071451	Psmg4	13	+	34166061	34166136	0.0069265	0.496	0.388	0.108
ENSMUSG00000078671	Chd2	7	-	73507806	73507913	0.00458815	0.723667	0.616	0.108
ENSMUSG00000018861	Fdxr	11	-	115269445	115269616	0.000361721	0.992333	0.885333	0.107
ENSMUSG00000019961	Tmpo	10	-	91152628	91152738	3.74309e-07	0.922	0.815333	0.107
ENSMUSG00000024381	Bin1	18	+	32431983	32432093	0	0.97	0.863333	0.107
ENSMUSG00000027582	Zgpat	2	+	181382194	181382314	0.000531913	0.610667	0.503667	0.107
ENSMUSG00000028580	Pum1	4	+	130753942	130754178	0.00620407	0.804	0.697	0.107
ENSMUSG00000028826	Tmem57	4	-	134836767	134837034	0.00105833	0.200667	0.094	0.107
ENSMUSG00000030365	Clec2i	6	+	128892828	128892898	1.72181e-08	0.957	0.85	0.107
ENSMUSG00000034255	Arhgap27	11	-	103339025	103339108	0.00625994	0.847667	0.740667	0.107
ENSMUSG00000035845	Alg12	15	-	88815858	88815990	0.000277032	0.985667	0.878333	0.107
ENSMUSG00000038437	Mllt6	11	+	97673460	97674071	0	0.993333	0.886	0.107
ENSMUSG00000041477	Dcp1b	6	+	119217803	119217979	0.0024936	1	0.893333	0.107
ENSMUSG00000026034	Clk1	1	-	58417013	58417179	5.03815e-14	0.910333	0.804	0.106
ENSMUSG00000032498	Mlh1	9	-	111247250	111247403	0.00040087	0.974667	0.869	0.106
ENSMUSG00000034194	R3hcc1	14	-	69705134	69705878	4.63567e-06	1	0.894	0.106
ENSMUSG00000041264	Uspl1	5	+	149185485	149185661	0.000251596	0.201333	0.0956667	0.106
ENSMUSG00000052752	Traf7	17	-	24516505	24516599	0.000603342	0.897	0.791333	0.106
ENSMUSG00000053877	Srcap	7	+	127531335	127531471	1.07254e-06	0.997333	0.891333	0.106
ENSMUSG00000070034	Sp110	1	-	85579057	85579199	7.58939e-13	0.931333	0.825	0.106
ENSMUSG00000000759	Tubgcp3	8	-	12658300	12658377	0.00614425	0.984667	0.88	0.105
ENSMUSG00000022100	Xpo7	14	-	70682333	70682441	9.33467e-06	1	0.895333	0.105
ENSMUSG00000022677	Fopnl	16	-	14313816	14314013	0.000459484	0.960667	0.855333	0.105
ENSMUSG00000022992	Kansl2	15	-	98531323	98531437	1.23529e-06	0.907333	0.802667	0.105
ENSMUSG00000040928	S100pbp	4	-	129182209	129182532	0.000178694	0.973667	0.868333	0.105
ENSMUSG00000057469	E2f6	12	+	16824570	16824717	0.00175396	0.986667	0.881667	0.105
ENSMUSG00000090112	Shprh	10	+	11170247	11170503	3.41557e-08	1	0.894667	0.105
ENSMUSG00000017664	Slc35c2	2	-	165280786	165280891	0.00929447	0.965667	0.862	0.104
ENSMUSG00000017802	Fam134c	11	-	101099008	101099140	1.27464e-09	0.923667	0.819667	0.104
ENSMUSG00000021820	Camk2g	14	-	20764861	20764955	0.00409896	0.892	0.788	0.104
ENSMUSG00000025534	Gusb	5	-	129995447	129995531	0.000104565	0.983667	0.88	0.104
ENSMUSG00000028760	Eif4g3	4	+	138057949	138058077	0.00580966	0.886333	0.782	0.104
ENSMUSG00000030830	Itgal	7	+	127306814	127306946	0	0.996	0.892333	0.104
ENSMUSG00000030846	Tial1	7	-	128446731	128447107	0.00167809	0.304	0.199667	0.104
ENSMUSG00000031634	Ufsp2	8	+	45994015	45994091	8.85344e-05	0.985333	0.881667	0.104
ENSMUSG00000040888	Gfer	17	-	24695254	24695450	4.49059e-06	0.973667	0.87	0.104
ENSMUSG00000060450	Rnf14	18	+	38307865	38308395	0.00170272	0.974	0.87	0.104
ENSMUSG00000004568	Arhgef18	8	+	3450296	3450436	5.76039e-12	0.940333	0.837667	0.103
ENSMUSG00000014504	Srp19	18	+	34331750	34334364	0.000385033	0.934333	0.831667	0.103
ENSMUSG00000027582	Zgpat	2	+	181382194	181382314	2.7416e-09	0.988333	0.885	0.103
ENSMUSG00000028089	Chd1l	3	-	97580979	97581177	0.002251	0.980333	0.877333	0.103
ENSMUSG00000035051	Dhx57	17	-	80274764	80275602	0.00133609	0.961	0.857667	0.103
ENSMUSG00000035248	Zcchc6	13	-	59796820	59796920	5.72164e-07	0.965333	0.862	0.103
ENSMUSG00000050627	Gpd1l	9	-	114904775	114905008	0.00150278	0.963667	0.860333	0.103
ENSMUSG00000051998	Lax1	1	-	133688821	133689004	2.85047e-08	1	0.896667	0.103
ENSMUSG00000058318	Phf21a	2	+	92215449	92215575	0.00241239	0.733	0.629667	0.103
ENSMUSG00000022529	Zfp263	16	+	3745777	3745957	0.0099974	0.939	0.837333	0.102
ENSMUSG00000026074	Map4k4	1	+	40003757	40003987	5.59228e-09	0.22	0.117667	0.102
ENSMUSG00000026395	Ptprc	1	-	138120020	138120166	2.83045e-08	0.951333	0.849667	0.102
ENSMUSG00000029616	Erp29	5	-	121447141	121447279	1.50354e-07	0.901	0.799	0.102
ENSMUSG00000029647	Pan3	5	+	147503085	147503202	0.000124344	0.302333	0.200333	0.102
ENSMUSG00000031153	Gripap1	X	+	7809893	7809988	0.00163228	0.944333	0.842667	0.102
ENSMUSG00000031697	Orc6	8	+	85301109	85301238	0.00562001	0.964	0.862	0.102
ENSMUSG00000042354	Gnl3	14	-	31014590	31014677	6.71018e-05	0.957333	0.855667	0.102
ENSMUSG00000074238	Ap1ar	3	-	127815596	127815694	1.22092e-05	0.972667	0.871	0.102
ENSMUSG00000019841	Rev3l	10	+	39817142	39817379	0.00295764	0.963667	0.862667	0.101
ENSMUSG00000020733	Slc9a3r1	11	+	115177224	115177377	0	0.961667	0.860667	0.101
ENSMUSG00000021264	Yy1	12	+	108814606	108814764	0.000187714	0.91	0.809333	0.101
ENSMUSG00000022195	6030458C11Rik	15	-	12823561	12823706	0.00114445	0.976667	0.875667	0.101
ENSMUSG00000023791	Pigx	16	-	32087294	32087507	1.29498e-06	0.908333	0.807667	0.101
ENSMUSG00000027603	Ggt7	2	-	155494846	155494983	0.00218665	0.991	0.89	0.101
ENSMUSG00000029098	Acox3	5	+	35602921	35603041	0.000365418	1	0.899333	0.101
ENSMUSG00000031389	Arhgap4	X	-	73906157	73906219	0.00118006	0.678333	0.577333	0.101
ENSMUSG00000038914	Dido1	2	-	180688824	180689655	3.0567e-07	0.984	0.882667	0.101
ENSMUSG00000042524	Sun2	15	-	79737473	79737568	2.66896e-10	0.876333	0.775667	0.101
ENSMUSG00000062627	Mysm1	4	-	94961703	94961833	0.00235496	0.916333	0.815	0.101
ENSMUSG00000070000	Fcho1	8	-	71710339	71710494	1.16329e-05	0.903667	0.802667	0.101
ENSMUSG00000003135	Cnot11	1	+	39537416	39537580	0.0034264	1	0.9	0.1
ENSMUSG00000020831	0610010K14Rik	11	-	70236888	70236978	0.00239445	0.824667	0.724333	0.1
ENSMUSG00000029254	Stap1	5	+	86086650	86086822	0.00716752	0.992	0.891667	0.1
ENSMUSG00000033423	Eri3	4	+	117564621	117564898	0.000484805	0.989	0.889	0.1
ENSMUSG00000049957	Ccdc137	11	+	120460042	120460264	9.33425e-06	1	0.900333	0.1
ENSMUSG00000000782	Tcf7	11	-	52258853	52258945	4.89147e-12	0.96	0.861333	0.099
ENSMUSG00000002326	Gmpr2	14	+	55676755	55676836	0.000222886	0.978333	0.879667	0.099
ENSMUSG00000021646	Mccc2	13	-	99967641	99967736	0.00554557	1	0.901	0.099
ENSMUSG00000026500	Cox20	1	+	178321942	178322005	0.000417618	0.833667	0.734333	0.099
ENSMUSG00000028673	Fuca1	4	+	135934690	135934880	8.20611e-07	1	0.901333	0.099
ENSMUSG00000038696	Mapkap1	2	+	34432003	34432330	0.000177666	0.89	0.791333	0.099
ENSMUSG00000041836	Ptpre	7	+	135669722	135669857	0.00520187	1	0.901333	0.099
ENSMUSG00000049076	Acap2	16	-	31101825	31101886	2.33252e-07	0.971	0.872	0.099
ENSMUSG00000051735	Rinl	7	+	28795658	28795804	0	0.994333	0.895	0.099
ENSMUSG00000056692	D17Wsu92e	17	-	27767911	27768239	8.82679e-05	0.872333	0.773	0.099
ENSMUSG00000056692	D17Wsu92e	17	-	27768136	27768239	0.00588945	0.807	0.708	0.099
ENSMUSG00000016756	Cmah	13	+	24460152	24460326	2.30984e-09	0.99	0.892333	0.098
ENSMUSG00000018168	Ikzf3	11	-	98518675	98518728	8.06723e-08	0.942333	0.844	0.098
ENSMUSG00000020069	Hnrnph3	10	-	63018760	63018898	0.000316488	0.135333	0.0376667	0.098
ENSMUSG00000022141	Nipbl	15	-	8350204	8351811	5.52038e-13	1	0.902333	0.098
ENSMUSG00000029577	Ube3b	5	+	114392098	114392183	3.24743e-06	0.957333	0.859	0.098
ENSMUSG00000031485	Prosc	8	+	27051259	27051401	0.00195262	0.961667	0.864	0.098
ENSMUSG00000033799	Fam208b	13	-	3584500	3585373	2.77725e-09	0.979667	0.882	0.098
ENSMUSG00000034108	Ccs	19	-	4833341	4833518	7.10271e-06	0.973333	0.875667	0.098
ENSMUSG00000037960	1110007C09Rik	13	-	49205192	49205345	0.00132158	0.965333	0.867667	0.098
ENSMUSG00000054051	Ercc6	14	+	32518943	32519063	0.00944411	0.990333	0.892333	0.098
ENSMUSG00000060538	Tmem219	7	-	126891603	126891832	0.00788965	0.982667	0.885	0.098
ENSMUSG00000066839	Ecsit	9	-	22084023	22084208	0.00940603	0.951333	0.853333	0.098
ENSMUSG00000018008	Cyth4	15	+	78606957	78607075	0.00333773	0.906	0.808667	0.097
ENSMUSG00000025571	Tnrc6c	11	+	117742927	117743064	2.45773e-06	0.972	0.875333	0.097
ENSMUSG00000026074	Map4k4	1	+	40001430	40001591	4.73879e-13	0.167	0.0696667	0.097
ENSMUSG00000031979	Cog2	8	+	124545129	124545302	0.00896493	0.995667	0.899	0.097
ENSMUSG00000033004	Mycbp2	14	-	103269358	103269465	0.00628961	0.730333	0.633667	0.097
ENSMUSG00000038352	Arl5c	11	-	97992282	97992433	4.79691e-11	0.956333	0.859	0.097
ENSMUSG00000040247	Tbc1d10c	19	-	4188246	4188311	2.39191e-05	0.875333	0.778	0.097
ENSMUSG00000042613	Pbxip1	3	+	89443101	89443248	3.96844e-05	0.99	0.892667	0.097
ENSMUSG00000058318	Phf21a	2	+	92215464	92215575	0.00212815	0.764333	0.667	0.097
ENSMUSG00000017119	Nbr1	11	+	101577194	101577251	0.000302234	0.919333	0.823	0.096
ENSMUSG00000021282	Eif5	12	+	111539801	111539882	0.000306814	0.831667	0.735667	0.096
ENSMUSG00000026074	Map4k4	1	+	40003763	40003987	1.10501e-10	0.180667	0.085	0.096
ENSMUSG00000028525	Pde4b	4	+	102599643	102599742	0.000998002	0.900333	0.804667	0.096
ENSMUSG00000039176	Polg	7	-	79459513	79459585	0.00663104	0.839	0.743333	0.096
ENSMUSG00000040462	Os9	10	-	127096915	127097079	0.00223447	0.447667	0.352	0.096
ENSMUSG00000049871	Nlrc3	16	-	3965400	3965639	0.00700939	1	0.903667	0.096
ENSMUSG00000066677	Pydc3	1	+	173682665	173683618	0	0.978667	0.883	0.096
ENSMUSG00000001134	Uxt	X	-	20959358	20959465	1.62371e-05	0.99	0.894667	0.095
ENSMUSG00000001999	Blvra	2	+	127082932	127083050	6.34494e-07	0.980333	0.885333	0.095
ENSMUSG00000006498	Ptbp1	10	+	79860117	79860194	4.53043e-05	0.341667	0.246333	0.095
ENSMUSG00000019907	Ppp1r12a	10	+	108252757	108252924	5.24206e-05	0.925667	0.830667	0.095
ENSMUSG00000024381	Bin1	18	+	32426224	32426352	0.000353404	0.220667	0.126	0.095
ENSMUSG00000030451	Herc2	7	+	56137720	56137871	0.000105547	0.996	0.901	0.095
ENSMUSG00000033826	Dnah8	17	+	30706385	30706511	0.00651707	0.994333	0.899333	0.095
ENSMUSG00000035725	Prkx	X	-	77773116	77773235	6.14133e-05	0.978	0.883	0.095
ENSMUSG00000041303	Gtf3c3	1	-	54423501	54423573	5.08214e-05	1	0.905	0.095
ENSMUSG00000060038	Dhps	8	+	85073295	85073416	0.000231811	0.955	0.859667	0.095
ENSMUSG00000001134	Uxt	X	-	20961635	20961786	0.00348581	1	0.906	0.094
ENSMUSG00000001844	Zdhhc4	5	-	143328678	143328897	0.00421452	0.196	0.102	0.094
ENSMUSG00000006519	Cyba	8	-	122426936	122427019	0	0.966	0.872	0.094
ENSMUSG00000020153	Ndufs7	10	+	80253079	80253157	0.00896374	0.977667	0.884	0.094
ENSMUSG00000021716	Srek1ip1	13	+	104832854	104832997	0.000402436	0.992667	0.898667	0.094
ENSMUSG00000031389	Arhgap4	X	-	73897754	73897888	0	0.968333	0.874667	0.094
ENSMUSG00000033799	Fam208b	13	-	3584500	3585373	0.000935592	0.972667	0.879	0.094
ENSMUSG00000040415	Dtx3	10	-	127194410	127194473	0.00388097	1	0.906	0.094
ENSMUSG00000040928	S100pbp	4	-	129182332	129182532	0.00067222	0.973	0.879	0.094
ENSMUSG00000042426	Dhx29	13	+	112960119	112960247	0.00688937	1	0.905667	0.094
ENSMUSG00000044770	Scml4	10	+	42907717	42907795	0.00122276	0.886667	0.792333	0.094
ENSMUSG00000049606	Zfp644	5	-	106634831	106635436	0.00212353	0.877667	0.783333	0.094
ENSMUSG00000055065	Ddx17	15	-	79531672	79531914	0	0.985667	0.892	0.094
ENSMUSG00000070003	Ssbp4	8	-	70599840	70599899	0	0.999	0.905	0.094
ENSMUSG00000002205	Vrk3	7	+	44760878	44760942	0.00213294	0.975667	0.883	0.093
ENSMUSG00000018899	Irf1	11	+	53772839	53772938	0.00167528	0.790667	0.698	0.093
ENSMUSG00000021285	Ppp1r13b	12	-	111835613	111835776	8.40215e-07	0.97	0.877	0.093
ENSMUSG00000021843	Ktn1	14	+	47701069	47701159	0.00177425	0.983	0.890333	0.093
ENSMUSG00000024191	Bnip1	17	+	26786697	26786788	0.00935947	0.924	0.831333	0.093
ENSMUSG00000027722	Spata5	3	+	37431633	37432277	4.12444e-06	1	0.906667	0.093
ENSMUSG00000028180	Zranb2	3	+	157536448	157536586	1.65989e-05	0.955667	0.862333	0.093
ENSMUSG00000030842	Lamtor1	7	+	101909664	101909809	4.21119e-08	0.965333	0.872667	0.093
ENSMUSG00000036352	Ubac1	2	-	26008861	26008969	0.000155937	0.962333	0.869	0.093
ENSMUSG00000040511	Pvr	7	-	19918562	19918909	0.005025	0.976333	0.883667	0.093
ENSMUSG00000056144	Trim34a	7	+	104249395	104249625	0.00484086	0.982	0.888667	0.093
ENSMUSG00000002844	Adprh	16	-	38450129	38450483	0.000608931	0.986667	0.894667	0.092
ENSMUSG00000003068	Stk11	10	+	80128391	80129700	2.49657e-05	0.170333	0.0786667	0.092
ENSMUSG00000017677	Wsb1	11	-	79243400	79243575	8.72524e-05	0.21	0.118333	0.092
ENSMUSG00000026979	Psd4	2	+	24394022	24395040	0	0.994667	0.902333	0.092
ENSMUSG00000039191	Rbpj	5	+	53653082	53653185	1.07871e-05	0.973667	0.881333	0.092
ENSMUSG00000049588	Ccdc69	11	-	55051152	55051249	0.00032148	0.979667	0.888	0.092
ENSMUSG00000068921	Dap3	3	-	88926272	88926361	0.00204638	0.832333	0.740667	0.092
ENSMUSG00000090272	Mndal	1	-	173875576	173875860	8.00286e-10	0.94	0.848	0.092
ENSMUSG00000002458	Rgs19	2	-	181691490	181691595	4.26797e-06	0.909333	0.818	0.091
ENSMUSG00000006127	Inpp5k	11	+	75638145	75638256	1.10501e-10	0.989667	0.898333	0.091
ENSMUSG00000014504	Srp19	18	+	34334293	34334364	0.000705091	0.947333	0.856667	0.091
ENSMUSG00000016921	Srsf6	2	+	162932815	162932979	0	0.135	0.0436667	0.091
ENSMUSG00000028410	Dnaja1	4	+	40723973	40724150	3.5181e-10	0.929333	0.838	0.091
ENSMUSG00000030016	Zfml	6	+	83981684	83981785	0.000315105	0.232667	0.141333	0.091
ENSMUSG00000032035	Ets1	9	+	32738099	32738359	3.84364e-10	0.86	0.768667	0.091
ENSMUSG00000038611	Phrf1	7	+	141232419	141232541	0.000105181	0.962	0.871333	0.091
ENSMUSG00000047248	C2cd3	7	+	100407717	100407829	0.000162805	0.996333	0.905667	0.091
ENSMUSG00000054302	Eapp	12	-	54692000	54692095	1.98067e-09	0.977333	0.886667	0.091
ENSMUSG00000058886	Deaf1	7	-	141322462	141322608	0.000437041	1	0.909	0.091
ENSMUSG00000064302	Clasp1	1	+	118459801	118459879	0.00182837	0.984667	0.894	0.091
ENSMUSG00000000738	Spg7	8	+	123094474	123094640	9.55486e-06	0.964667	0.875	0.09
ENSMUSG00000021327	Zkscan3	13	-	21396100	21396577	0.00466327	1	0.910333	0.09
ENSMUSG00000021938	Pspc1	14	-	56771705	56772006	0.000588441	0.907333	0.817	0.09
ENSMUSG00000022280	Rnf19a	15	-	36245416	36245629	8.16514e-06	0.981	0.891	0.09
ENSMUSG00000022325	Pop1	15	+	34508604	34508791	0.00821945	0.989333	0.899333	0.09
ENSMUSG00000022439	Parvg	15	+	84326988	84327083	0	0.978667	0.889	0.09
ENSMUSG00000028030	Tbck	3	+	132774421	132774596	0.00867541	0.99	0.9	0.09
ENSMUSG00000028614	Ndc1	4	+	107390222	107390461	0.00676014	0.992	0.902333	0.09
ENSMUSG00000031819	Emc8	8	-	120659959	120660187	7.56878e-05	0.129	0.0393333	0.09
ENSMUSG00000031826	Usp10	8	+	119936531	119936588	0.00165827	1	0.910333	0.09
ENSMUSG00000034255	Arhgap27	11	-	103339196	103339276	0.00124506	0.900667	0.811	0.09
ENSMUSG00000037013	Ss18	18	-	14640257	14640361	2.79985e-07	0.954333	0.864	0.09
ENSMUSG00000040760	Appl1	14	-	26949442	26949630	0.00124559	0.961333	0.871667	0.09
ENSMUSG00000040904	Gm21988	11	-	70236877	70236978	0.000102068	0.878	0.788	0.09
ENSMUSG00000057110	Cntrl	2	+	35151680	35151869	3.22508e-12	0.997	0.907	0.09
ENSMUSG00000005899	Smpd4	16	+	17635482	17635568	0.00157548	0.126667	0.038	0.089
ENSMUSG00000018846	Pank3	11	+	35776086	35776438	0.000123103	0.96	0.871	0.089
ENSMUSG00000020412	Ascc2	11	+	4658215	4658325	0.00146692	0.981667	0.892667	0.089
ENSMUSG00000027466	Rbck1	2	-	152323172	152323332	4.78597e-05	0.977667	0.889	0.089
ENSMUSG00000027466	Rbck1	2	-	152323172	152323332	3.64766e-07	0.946667	0.857333	0.089
ENSMUSG00000029106	Add1	5	+	34598169	34598447	5.87613e-08	0.213667	0.124667	0.089
ENSMUSG00000035139	Secisbp2	13	+	51654386	51654635	0.000871941	0.951333	0.862	0.089
ENSMUSG00000037447	Arid5a	1	+	36318488	36318653	2.11536e-07	0.984	0.895	0.089
ENSMUSG00000037458	Azin1	15	-	38507187	38507346	0.000138063	0.242333	0.153	0.089
ENSMUSG00000044037	Als2cl	9	+	110894296	110894392	0	0.999	0.909667	0.089
ENSMUSG00000054226	Tprkb	6	+	85921423	85921511	0.00233365	0.986333	0.897	0.089
ENSMUSG00000057110	Cntrl	2	+	35160791	35160917	0.000109002	0.948667	0.859333	0.089
ENSMUSG00000001632	Brpf1	6	+	113319668	113319952	0.00659559	0.92	0.831667	0.088
ENSMUSG00000001741	Il16	7	-	83651879	83652962	0	0.999333	0.911667	0.088
ENSMUSG00000008140	Emc10	7	-	44494808	44494880	1.55744e-05	0.996	0.908	0.088
ENSMUSG00000021893	Capn7	14	+	31370702	31370794	2.73756e-05	0.947667	0.859667	0.088
ENSMUSG00000022515	Anks3	16	-	4947649	4947758	0.00577388	0.996	0.908	0.088
ENSMUSG00000024193	Phf1	17	+	26936287	26936391	0.0046226	1	0.911667	0.088
ENSMUSG00000024299	Adamts10	17	+	33543636	33543781	5.86771e-05	0.917	0.829	0.088
ENSMUSG00000025323	Sp4	12	-	118298638	118300192	0.000130102	0.991667	0.903667	0.088
ENSMUSG00000027341	Tmem230	2	-	132244019	132244141	0.00943781	0.96	0.872	0.088
ENSMUSG00000027540	Ptpn1	2	+	167975309	167975529	9.26709e-06	0.945333	0.857667	0.088
ENSMUSG00000038535	Zfp280d	9	+	72301867	72302006	0.000883004	0.960667	0.873	0.088
ENSMUSG00000039231	Suv39h1	X	-	8070588	8071250	0.000223995	0.996667	0.908333	0.088
ENSMUSG00000049871	Nlrc3	16	-	3948904	3948987	0.00530652	0.976667	0.888667	0.088
ENSMUSG00000052429	Prmt1	7	-	44979383	44979525	4.56346e-10	0.998333	0.910667	0.088
ENSMUSG00000004069	Dnaja3	16	+	4705844	4705960	0.00152536	0.19	0.102667	0.087
ENSMUSG00000019843	Fyn	10	+	39529919	39530074	0.0026701	0.761667	0.674333	0.087
ENSMUSG00000020198	Ap3d1	10	-	80712112	80712207	3.22508e-12	0.980333	0.893333	0.087
ENSMUSG00000030374	Strn4	7	+	16831486	16831580	0.0019958	0.881667	0.794667	0.087
ENSMUSG00000030452	Nipa2	7	-	55942980	55943036	0.00732098	0.987333	0.900333	0.087
ENSMUSG00000051396	Hspa14	2	-	3499207	3499311	1.91642e-08	0.968	0.881333	0.087
ENSMUSG00000003200	Sh3gl1	17	-	56017983	56018107	4.68613e-07	0.966333	0.880667	0.086
ENSMUSG00000004677	Myo9b	8	+	71338907	71339020	0.00799051	0.976333	0.890667	0.086
ENSMUSG00000020901	Pik3r5	11	+	68475403	68475503	0.00178302	0.986333	0.900667	0.086
ENSMUSG00000025353	Ormdl2	10	-	128820261	128820514	0.000948825	0.984333	0.898333	0.086
ENSMUSG00000026965	Anapc2	2	+	25278324	25278505	0.00640701	0.995333	0.909333	0.086
ENSMUSG00000028580	Pum1	4	+	130743690	130743794	1.70644e-05	0.974333	0.888667	0.086
ENSMUSG00000039382	Wdr45	X	+	7723565	7723753	0.00016753	0.150667	0.0646667	0.086
ENSMUSG00000056917	Sipa1	19	-	5660314	5661111	0.00615106	1	0.914	0.086
ENSMUSG00000058486	Wdr91	6	-	34909714	34909827	0.00135049	0.121	0.035	0.086
ENSMUSG00000020196	Cabin1	10	-	75746488	75746774	4.85438e-08	1	0.915333	0.085
ENSMUSG00000026737	Pip4k2a	2	-	18847434	18847677	6.51009e-08	0.962333	0.877	0.085
ENSMUSG00000031934	Panx1	9	-	15010036	15010256	0.00146906	0.870667	0.786	0.085
ENSMUSG00000045983	Eif4g1	16	+	20674228	20674314	0.00856764	0.844667	0.759667	0.085
ENSMUSG00000056770	Setd3	12	-	108118242	108118356	1.31161e-07	0.981667	0.897	0.085
ENSMUSG00000071715	Ncf4	15	+	78245054	78245087	0.00605616	0.978333	0.893	0.085
ENSMUSG00000092595	Gm20427	17	-	34026396	34026470	3.60388e-07	0.965667	0.880667	0.085
ENSMUSG00000006058	Snf8	11	+	96046280	96046354	0.00228023	0.934	0.85	0.084
ENSMUSG00000006494	Pdk1	2	+	71897647	71897760	2.89098e-06	0.977	0.893333	0.084
ENSMUSG00000032504	Pdcd6ip	9	-	113656017	113656207	1.24664e-06	0.973	0.889333	0.084
ENSMUSG00000033530	Ttc7b	12	-	100382121	100382178	0.00990983	0.991	0.906667	0.084
ENSMUSG00000033706	Smyd5	6	+	85440640	85440744	0.00363034	1	0.916	0.084
ENSMUSG00000036698	Ago2	15	-	73123323	73123456	0.00175396	0.96	0.876	0.084
ENSMUSG00000038696	Mapkap1	2	+	34518673	34518849	0.00326546	0.93	0.846	0.084
ENSMUSG00000039473	Ubn1	16	+	5064348	5064786	0	0.996667	0.913	0.084
ENSMUSG00000043733	Ptpn11	5	-	121144530	121144696	0.000442306	1	0.916333	0.084
ENSMUSG00000079563	Pglyrp2	17	-	32415806	32416103	0.0060786	0.695667	0.612	0.084
ENSMUSG00000015697	Setdb1	3	-	95338346	95339032	1.924e-07	1	0.917	0.083
ENSMUSG00000019470	Xab2	8	-	3618859	3619093	0.000148163	0.978667	0.896	0.083
ENSMUSG00000019982	Myb	10	-	21144969	21145325	6.80074e-05	0.129	0.0463333	0.083
ENSMUSG00000020385	Clk4	11	+	51270537	51270595	0.0044501	0.314667	0.231333	0.083
ENSMUSG00000021709	Erbb2ip	13	-	103824720	103824848	0.0061543	0.761	0.677667	0.083
ENSMUSG00000021709	Erbb2ip	13	-	103824720	103824926	0.00494736	0.767333	0.684	0.083
ENSMUSG00000022814	Umps	16	-	33960177	33960352	0.000516048	0.942667	0.859333	0.083
ENSMUSG00000025199	Chuk	19	-	44086908	44087059	0.00234879	0.956	0.872667	0.083
ENSMUSG00000027219	Slc28a2	2	+	122456321	122456402	0.00054778	0.923	0.84	0.083
ENSMUSG00000027351	Spred1	2	+	117175344	117175445	0.00075821	1	0.916667	0.083
ENSMUSG00000029036	Atad3a	4	-	155748671	155748741	0.00777456	0.988	0.905333	0.083
ENSMUSG00000029221	Slc30a9	5	+	67324674	67324733	0.0019273	0.988333	0.905667	0.083
ENSMUSG00000029254	Stap1	5	+	86081167	86081280	0.00652567	0.920333	0.837	0.083
ENSMUSG00000029569	Tmem168	6	-	13605787	13605959	0.00746851	0.131333	0.0486667	0.083
ENSMUSG00000035673	Sbno2	10	-	80072357	80072518	9.80859e-06	0.969333	0.886667	0.083
ENSMUSG00000036561	Ppp6r2	15	+	89281848	89282004	1.70962e-07	0.994333	0.911333	0.083
ENSMUSG00000037740	Mrps26	2	+	130564081	130564227	8.65254e-09	1	0.917333	0.083
ENSMUSG00000039176	Polg	7	-	79459437	79459585	0.000175092	0.900333	0.817	0.083
ENSMUSG00000044037	Als2cl	9	+	110893987	110894160	0	0.999	0.916333	0.083
ENSMUSG00000079563	Pglyrp2	17	-	32416878	32417088	1.07012e-05	0.994333	0.911333	0.083
ENSMUSG00000004642	Slbp	5	-	33649743	33649847	0.000169759	0.907	0.825333	0.082
ENSMUSG00000006058	Snf8	11	+	96046280	96046354	0.00260447	1	0.918333	0.082
ENSMUSG00000006731	B4galnt1	10	+	127166004	127166222	1.59901e-12	0.997667	0.915667	0.082
ENSMUSG00000020630	Rnaseh1	12	+	28658171	28658295	0.00116887	0.984333	0.902667	0.082
ENSMUSG00000022529	Zfp263	16	+	3746422	3746495	0.000534638	0.996667	0.915	0.082
ENSMUSG00000024414	Mrpl27	11	+	94656487	94656618	0.000948825	0.962	0.88	0.082
ENSMUSG00000027879	Sec22b	3	+	97914500	97914646	0.00944411	0.987	0.905333	0.082
ENSMUSG00000031453	Rasa3	8	-	13587952	13588100	5.98127e-10	0.928333	0.846	0.082
ENSMUSG00000032035	Ets1	9	+	32730055	32730255	0	0.967667	0.885667	0.082
ENSMUSG00000034263	Vwa9	9	+	64961694	64961998	0.00222115	0.957667	0.875333	0.082
ENSMUSG00000034881	Tbxa2r	10	+	81332392	81333255	2.97963e-06	0.977333	0.895333	0.082
ENSMUSG00000038535	Zfp280d	9	+	72318724	72318841	8.78521e-09	0.113667	0.0316667	0.082
ENSMUSG00000053175	Bcl3	7	-	19820047	19820200	0.00351416	0.943	0.861	0.082
ENSMUSG00000067150	Xpo5	17	+	46217582	46217681	1.78037e-05	1	0.917667	0.082
ENSMUSG00000000244	Tspan32	7	+	143015581	143015667	0.00242531	0.979333	0.898	0.081
ENSMUSG00000008976	Gabpa	16	+	84852460	84852654	0.000163125	0.968333	0.887	0.081
ENSMUSG00000014195	Dnajc7	11	-	100589679	100589778	8.95378e-12	0.136	0.055	0.081
ENSMUSG00000019791	Hint3	10	-	30610317	30610443	4.78127e-05	0.985	0.904333	0.081
ENSMUSG00000024135	Srbd1	17	-	86136164	86136535	0.000743797	1	0.918667	0.081
ENSMUSG00000024456	Diap1	18	-	37890477	37891169	2.30365e-07	0.975	0.894	0.081
ENSMUSG00000055762	Eef1d	15	-	75900691	75900762	7.11346e-08	0.962333	0.881	0.081
ENSMUSG00000027879	Sec22b	3	+	97914500	97914646	0.009137	0.992	0.912	0.08
ENSMUSG00000030505	Prmt3	7	+	49798306	49798427	0.00553804	0.951333	0.871	0.08
ENSMUSG00000044770	Scml4	10	+	42912017	42912231	1.43136e-06	0.958333	0.878667	0.08
ENSMUSG00000021115	Vrk1	12	+	106073619	106073678	1.00974e-05	0.145667	0.0666667	0.079
ENSMUSG00000022102	Dok2	14	+	70775466	70775747	2.70392e-09	0.983667	0.904667	0.079
ENSMUSG00000022515	Anks3	16	-	4948226	4948363	0.00143365	0.996333	0.917	0.079
ENSMUSG00000022664	Slc35a5	16	-	45143621	45144401	0.00149316	1	0.921	0.079
ENSMUSG00000029104	Htt	5	+	34877025	34877201	0.00733764	0.996	0.917	0.079
ENSMUSG00000029635	Cdk8	5	+	146298803	146298900	2.81558e-05	0.997333	0.918	0.079
ENSMUSG00000038437	Mllt6	11	+	97678314	97678663	0.00219755	0.802667	0.724	0.079
ENSMUSG00000053044	Cd8b1	6	+	71325986	71326348	6.97716e-07	0.982	0.903	0.079
ENSMUSG00000060261	Gtf2i	5	-	134239497	134239571	4.93811e-07	0.960333	0.881667	0.079
ENSMUSG00000062007	Hsh2d	8	+	72197739	72197904	0.000351112	0.963333	0.884	0.079
ENSMUSG00000011256	Adam19	11	+	46112757	46112949	0.00967155	0.969667	0.892	0.078
ENSMUSG00000019843	Fyn	10	+	39529437	39529601	0.000218965	0.181	0.102667	0.078
ENSMUSG00000019850	Tnfaip3	10	-	19006863	19007033	5.87222e-09	0.965	0.886667	0.078
ENSMUSG00000020128	Vps54	11	+	21277675	21278060	2.84834e-06	0.995667	0.917333	0.078
ENSMUSG00000022255	Mtdh	15	+	34139741	34139897	0.0015432	0.839333	0.761	0.078
ENSMUSG00000022553	Maf1	15	+	76353586	76353725	2.16265e-06	0.955333	0.877667	0.078
ENSMUSG00000024491	Rbm27	18	+	42301723	42302016	0.00144887	1	0.921667	0.078
ENSMUSG00000025613	Cct8	16	-	87494337	87494427	1.39336e-13	0.963	0.885	0.078
ENSMUSG00000027361	Gabpb1	2	-	126646563	126646745	0.000864593	0.996	0.917667	0.078
ENSMUSG00000028089	Chd1l	3	-	97591205	97591360	0.00130775	0.938	0.86	0.078
ENSMUSG00000028822	Tmem50a	4	-	134913091	134913261	1.77663e-11	0.945	0.866667	0.078
ENSMUSG00000028898	Trnau1ap	4	-	132321679	132321810	0.00819319	0.962333	0.884333	0.078
ENSMUSG00000033216	Eefsec	6	-	88297577	88298236	0.000133862	0.984	0.906	0.078
ENSMUSG00000039041	Adrm1	2	+	180172034	180172247	1.99296e-07	0.998	0.92	0.078
ENSMUSG00000039844	Rapgef1	2	+	29679737	29679850	0.000351112	0.986667	0.908667	0.078
ENSMUSG00000041890	Git2	5	-	114769617	114769750	3.1149e-07	0.979333	0.901333	0.078
ENSMUSG00000071054	Safb	17	+	56593690	56593754	0.00120861	0.976333	0.898333	0.078
ENSMUSG00000092595	Gm20427	17	-	34026663	34026705	1.65369e-09	0.976	0.898	0.078
ENSMUSG00000002205	Vrk3	7	+	44759700	44759894	0.000464064	0.986	0.909	0.077
ENSMUSG00000014550	Zfyve20	6	-	92211588	92211901	0.00943781	1	0.923	0.077
ENSMUSG00000018565	Elp5	11	-	69975040	69975260	0.00448451	0.947667	0.871	0.077
ENSMUSG00000019970	Sgk1	10	+	21996979	21997102	1.13848e-05	0.996667	0.92	0.077
ENSMUSG00000020074	Ccar1	10	-	62760094	62760279	0.00041694	0.974	0.897333	0.077
ENSMUSG00000020358	Hnrnpab	11	-	51601750	51601890	0.00201297	0.354	0.277333	0.077
ENSMUSG00000021504	B4galt7	13	+	55607197	55607422	0.000109259	1	0.922667	0.077
ENSMUSG00000021996	Esd	14	+	74744648	74744746	9.55117e-06	0.985333	0.908	0.077
ENSMUSG00000026074	Map4k4	1	+	40011650	40011841	0.00024429	0.859	0.782333	0.077
ENSMUSG00000029454	Mapkapk5	5	-	121537112	121537220	8.37953e-06	0.973667	0.897	0.077
ENSMUSG00000036561	Ppp6r2	15	+	89282883	89283078	0.00688937	0.965667	0.889	0.077
ENSMUSG00000042211	Fbxo38	18	-	62514795	62515544	4.03625e-10	1	0.923	0.077
ENSMUSG00000054051	Ercc6	14	+	32518943	32519063	0.000790021	0.994	0.917333	0.077
ENSMUSG00000063108	Zfp26	9	-	20442180	20442265	0.00180603	0.949	0.872333	0.077
ENSMUSG00000001151	Pcnt	10	-	76382020	76382187	0.000384464	1	0.924333	0.076
ENSMUSG00000006494	Pdk1	2	+	71895689	71895799	1.23295e-05	0.976667	0.901	0.076
ENSMUSG00000024251	Thada	17	-	84229742	84229860	0.00959465	0.989	0.913333	0.076
ENSMUSG00000026767	Fam188a	2	-	12403998	12404168	0.00271362	0.995	0.919333	0.076
ENSMUSG00000026790	Odf2	2	+	29917610	29917745	9.18643e-05	0.985667	0.909667	0.076
ENSMUSG00000029048	Rer1	4	-	155083109	155083236	9.1845e-05	0.216	0.140333	0.076
ENSMUSG00000037646	Vps13b	15	+	35607130	35607364	0.00443797	0.977667	0.901667	0.076
ENSMUSG00000038425	Poli	18	-	70517377	70517504	0.00118313	0.996667	0.921	0.076
ENSMUSG00000043535	Setx	2	+	29125852	29125963	0.000235412	0.984667	0.908667	0.076
ENSMUSG00000050043	Tmx2	2	-	84675745	84675858	0.000422642	0.943667	0.868	0.076
ENSMUSG00000064289	Tank	2	+	61643715	61643785	2.77856e-06	0.936667	0.860667	0.076
ENSMUSG00000070738	Dgkd	1	+	87926051	87926324	0	0.987667	0.911667	0.076
ENSMUSG00000006134	Crkl	16	+	17468893	17469358	1.25472e-07	1	0.924667	0.075
ENSMUSG00000021374	Nup153	13	-	46683883	46684236	9.31977e-05	0.953	0.878	0.075
ENSMUSG00000022498	Txndc11	16	-	11087777	11088569	0.000716335	0.994333	0.919333	0.075
ENSMUSG00000026074	Map4k4	1	+	40008331	40008339	0.00992728	0.831333	0.756667	0.075
ENSMUSG00000037685	Atp8a1	5	-	67767020	67767185	5.45164e-05	0.978667	0.903333	0.075
ENSMUSG00000037992	Rara	11	+	98950245	98950795	4.60147e-06	0.984	0.908667	0.075
ENSMUSG00000038780	Smurf1	5	-	144893161	144893307	0.000274036	0.971	0.896333	0.075
ENSMUSG00000039997	Ifi203	1	-	173923949	173924137	2.67327e-12	0.964	0.889333	0.075
ENSMUSG00000040363	Bcor	X	-	12038912	12039068	2.23252e-09	0.989	0.914333	0.075
ENSMUSG00000040472	Rabggta	14	-	55721595	55721705	3.53793e-05	0.995667	0.920333	0.075
ENSMUSG00000045594	Glb1	9	+	114416961	114417130	1.46469e-05	0.988667	0.913667	0.075
ENSMUSG00000048271	Rbm33	5	+	28338996	28339308	1.32119e-07	0.994333	0.919	0.075
ENSMUSG00000055319	Sec23ip	7	+	128762390	128762531	0.000442617	0.985333	0.910333	0.075
ENSMUSG00000078671	Chd2	7	-	73451699	73451839	4.44524e-07	0.992	0.917	0.075
ENSMUSG00000004947	Dtx2	5	+	136012011	136012647	0.000185645	1	0.926	0.074
ENSMUSG00000006599	Gtf2h1	7	+	46806736	46806829	0.00510898	0.954333	0.880333	0.074
ENSMUSG00000022378	Fam49b	15	-	63956600	63956682	1.73334e-05	0.938333	0.864333	0.074
ENSMUSG00000025007	Aldh18a1	19	-	40569033	40569177	0.00240964	0.957	0.882667	0.074
ENSMUSG00000027014	Cwc22	2	-	77940302	77940362	0.00733296	0.138	0.0636667	0.074
ENSMUSG00000028580	Pum1	4	+	130743693	130743794	1.31303e-05	0.979333	0.905	0.074
ENSMUSG00000029221	Slc30a9	5	+	67326853	67326952	0.00204112	0.991667	0.917333	0.074
ENSMUSG00000029254	Stap1	5	+	86090897	86091025	0.00231148	0.996333	0.922667	0.074
ENSMUSG00000039205	Ciz1	2	+	32370864	32371408	0.00860685	1	0.926333	0.074
ENSMUSG00000039621	Prex1	2	-	166613142	166613260	0	0.991333	0.917667	0.074
ENSMUSG00000042613	Pbxip1	3	+	89443122	89443248	3.42473e-06	0.993667	0.92	0.074
ENSMUSG00000043733	Ptpn11	5	-	121144530	121144684	0.000171221	1	0.926333	0.074
ENSMUSG00000001017	Chtop	3	-	90502116	90502253	0.00355242	0.855667	0.782667	0.073
ENSMUSG00000003421	Nosip	7	+	45076310	45076428	7.12318e-09	1	0.926667	0.073
ENSMUSG00000005949	Ctns	11	-	73195127	73195285	0.000136533	0.073	0	0.073
ENSMUSG00000015806	Qdpr	5	-	45444647	45444743	0.00480426	0.996667	0.924	0.073
ENSMUSG00000019841	Rev3l	10	+	39799881	39799977	0.00286615	0.965	0.891667	0.073
ENSMUSG00000023984	Gm20517	17	+	47612963	47613117	0.00140896	0.993667	0.921	0.073
ENSMUSG00000025323	Sp4	12	-	118298638	118300192	1.23903e-08	1	0.927333	0.073
ENSMUSG00000026222	Sp100	1	+	85704943	85705058	0.00385787	0.949333	0.876333	0.073
ENSMUSG00000036504	Phpt1	2	-	25574188	25574312	0.00148131	0.932667	0.859333	0.073
ENSMUSG00000037791	Phf12	11	+	78025885	78026028	1.62373e-10	0.989333	0.916333	0.073
ENSMUSG00000037876	Jmjd1c	10	+	67243772	67243940	0.00158138	0.955333	0.882	0.073
ENSMUSG00000039205	Ciz1	2	+	32370864	32371113	0.00911828	1	0.926667	0.073
ENSMUSG00000040247	Tbc1d10c	19	-	4185352	4185506	3.0969e-06	0.922	0.849333	0.073
ENSMUSG00000054051	Ercc6	14	+	32520948	32521059	0.00746851	1	0.926667	0.073
ENSMUSG00000060450	Rnf14	18	+	38309485	38309713	0.000800046	0.982	0.908667	0.073
ENSMUSG00000020580	Rock2	12	+	16961616	16961775	0.000140199	0.994	0.922333	0.072
ENSMUSG00000025498	Irf7	7	-	141264223	141264315	0.000317808	0.960333	0.888667	0.072
ENSMUSG00000026436	Elk4	1	+	132013026	132013234	3.80881e-06	0.132	0.0603333	0.072
ENSMUSG00000030047	Arhgap25	6	-	87488192	87488308	3.09167e-05	0.953	0.881	0.072
ENSMUSG00000031805	Jak3	8	+	71684217	71684368	0	0.993667	0.921667	0.072
ENSMUSG00000034269	Setd5	6	+	113143613	113144083	2.33252e-07	0.991	0.918667	0.072
ENSMUSG00000037443	Cep85	4	-	134134069	134134176	0.00114043	1	0.928333	0.072
ENSMUSG00000042396	Rbm7	9	-	48490848	48490938	0.000716335	0.921333	0.849	0.072
ENSMUSG00000044783	Hjurp	1	-	88269321	88269413	0.000367264	0.965	0.893	0.072
ENSMUSG00000063895	Nupl1	14	-	60247324	60247466	4.51932e-08	0.994	0.922333	0.072
ENSMUSG00000002458	Rgs19	2	-	181689377	181689611	5.04506e-07	0.961	0.89	0.071
ENSMUSG00000003346	Abhd17a	10	-	80585608	80585802	0.000221886	0.962667	0.891333	0.071
ENSMUSG00000018654	Ikzf1	11	+	11758195	11758317	9.6667e-14	0.959	0.888	0.071
ENSMUSG00000020387	Jade2	11	-	51818497	51818628	0.00880648	1	0.929333	0.071
ENSMUSG00000021276	Cinp	12	-	110883890	110884058	2.58958e-05	0.995667	0.925	0.071
ENSMUSG00000021629	Slc30a5	13	-	100809084	100809279	0.00346458	0.964333	0.893	0.071
ENSMUSG00000022280	Rnf19a	15	-	36244087	36244230	5.8161e-05	0.982333	0.911333	0.071
ENSMUSG00000022604	Cep97	16	-	55914857	55915631	2.03396e-06	0.988	0.917333	0.071
ENSMUSG00000035203	Epn1	7	+	5089919	5090168	0.000498055	0.945667	0.874333	0.071
ENSMUSG00000036644	Tbc1d9b	11	+	50151319	50151480	2.43392e-05	1	0.929333	0.071
ENSMUSG00000043535	Setx	2	+	29125852	29125963	1.30667e-08	0.987	0.916	0.071
ENSMUSG00000079509	Zfx	X	-	94080720	94080860	8.44536e-05	0.991	0.919667	0.071
ENSMUSG00000005893	Nr2c2	6	+	92152315	92152417	8.97453e-05	0.957667	0.887667	0.07
ENSMUSG00000006050	Sra1	18	-	36667791	36667893	0.00039241	0.97	0.9	0.07
ENSMUSG00000019433	Gipc1	8	+	83660959	83661280	0.00182664	0.987333	0.917333	0.07
ENSMUSG00000020941	Map3k14	11	-	103226987	103227137	1.21639e-05	0.984333	0.914667	0.07
ENSMUSG00000027618	Nfs1	2	-	156134406	156134558	0.000385901	0.970667	0.900333	0.07
ENSMUSG00000029030	Tprgl	4	-	154159269	154159422	4.65757e-12	0.973	0.902667	0.07
ENSMUSG00000033931	Rbm34	8	-	126951302	126951341	0.00661363	0.969333	0.899667	0.07
ENSMUSG00000037286	Stag1	9	+	100887380	100887483	0.000670785	0.938333	0.868	0.07
ENSMUSG00000037685	Atp8a1	5	-	67705906	67706044	7.55216e-07	1	0.929667	0.07
ENSMUSG00000039089	L3mbtl3	10	-	26279938	26280413	0.00348985	0.973667	0.904	0.07
ENSMUSG00000041702	Btbd7	12	-	102837618	102838697	0.000710652	1	0.930333	0.07
ENSMUSG00000042508	Dmtf1	5	-	9120350	9120494	0.00565768	0.905333	0.835	0.07
ENSMUSG00000052812	Atad2b	12	+	4969352	4969442	8.38833e-05	1	0.93	0.07
ENSMUSG00000053835	H2-T24	17	-	36014800	36015075	3.80152e-06	0.998	0.928	0.07
ENSMUSG00000056770	Setd3	12	-	108160233	108160381	0.00582139	0.826333	0.756	0.07
ENSMUSG00000004535	Tax1bp1	6	+	52742692	52742838	6.74731e-08	0.951	0.881667	0.069
ENSMUSG00000009741	Ubp1	9	+	113970142	113970260	0.000790021	0.974333	0.905333	0.069
ENSMUSG00000015087	Rabl6	2	-	25588609	25588712	0.00451245	0.968	0.899333	0.069
ENSMUSG00000019960	Dusp6	10	+	99264544	99264981	0.00138292	0.918	0.848667	0.069
ENSMUSG00000025323	Sp4	12	-	118261727	118261955	0.00105767	1	0.931	0.069
ENSMUSG00000026277	Stk25	1	-	93627654	93627710	0.000305965	0.940333	0.871667	0.069
ENSMUSG00000030336	Cd27	6	-	125236473	125236604	2.58946e-06	0.937333	0.868	0.069
ENSMUSG00000036646	Man1b1	2	+	25338113	25338267	0.000773435	0.958	0.889333	0.069
ENSMUSG00000037236	Matr3	18	+	35571843	35572935	0.0040391	0.830667	0.761667	0.069
ENSMUSG00000064090	Vrk2	11	-	26498917	26499049	0.00174358	1	0.931	0.069
ENSMUSG00000079491	H2-T10	17	-	36120185	36120432	1.61666e-09	0.977	0.908	0.069
ENSMUSG00000089704	Galnt2	8	+	124329713	124329800	0.000368669	0.976	0.907	0.069
ENSMUSG00000002963	Pnkp	7	+	44858453	44858749	3.35971e-06	1	0.932	0.068
ENSMUSG00000006058	Snf8	11	+	96043404	96043476	3.01478e-06	0.995333	0.927667	0.068
ENSMUSG00000027009	Itga4	2	+	79279083	79279212	0.00149316	0.964333	0.896	0.068
ENSMUSG00000029530	Ccr9	9	+	123772843	123772910	0.00100008	0.245	0.176667	0.068
ENSMUSG00000029687	Ezh2	6	-	47546749	47546830	0.000143131	0.096	0.0276667	0.068
ENSMUSG00000033382	Trappc8	18	-	20844124	20844250	0.00621742	0.950667	0.882333	0.068
ENSMUSG00000034724	Cnot6l	5	-	96094161	96094318	0.00025004	0.933	0.864667	0.068
ENSMUSG00000040560	Wdr7	18	+	63777528	63778297	0.00122087	0.991	0.922667	0.068
ENSMUSG00000041954	Tnfrsf18	4	+	156028221	156028423	0	0.990667	0.922667	0.068
ENSMUSG00000050106	Tmc8	11	+	117792089	117792167	0.00354032	0.934333	0.866667	0.068
ENSMUSG00000053411	Cbx7	15	-	79918753	79918927	0.000861281	0.994667	0.927	0.068
ENSMUSG00000079362	Gbp6	5	-	105220826	105221106	0.00849253	0.990667	0.922667	0.068
ENSMUSG00000092595	Gm20427	17	-	34026663	34026705	1.30647e-08	0.951333	0.883667	0.068
ENSMUSG00000101678	Gm29609	5	-	31173768	31174089	1.62996e-05	1	0.931667	0.068
ENSMUSG00000001017	Chtop	3	-	90503096	90503279	1.70644e-05	0.989	0.921667	0.067
ENSMUSG00000027751	Supt20	3	+	54715154	54715256	4.55501e-07	0.988667	0.921333	0.067
ENSMUSG00000028797	Tmem234	4	+	129602195	129602261	0.00580966	0.903	0.836333	0.067
ENSMUSG00000032376	Usp3	9	-	66542513	66542626	2.98554e-10	0.976667	0.909333	0.067
ENSMUSG00000040842	Szrd1	4	-	141120324	141120373	0.0067177	0.996667	0.929667	0.067
ENSMUSG00000044066	Cep68	11	-	20230424	20230594	0.00940736	0.980333	0.913333	0.067
ENSMUSG00000049659	Aftph	11	-	20709620	20709746	0.0014345	0.954333	0.887	0.067
ENSMUSG00000056234	Ncoa4	14	+	32174393	32174533	7.33284e-08	0.998333	0.931667	0.067
ENSMUSG00000091625	Lsm5	6	-	56703318	56703409	0.00293619	0.944	0.876667	0.067
ENSMUSG00000095041	PISD	JH584304.1	-	58564	58835	0	0.985333	0.918	0.067
ENSMUSG00000004788	Eif2b2	12	+	85223381	85223518	0.00117305	0.950667	0.885	0.066
ENSMUSG00000018654	Ikzf1	11	+	11758195	11758317	1.22964e-07	0.903	0.837333	0.066
ENSMUSG00000018654	Ikzf1	11	+	11761219	11761353	4.65757e-12	0.957333	0.891333	0.066
ENSMUSG00000020253	Ppm1m	9	-	106196368	106196431	0.00359955	1	0.934333	0.066
ENSMUSG00000021373	Cap2	13	+	46610064	46610149	0.00572638	1	0.934	0.066
ENSMUSG00000021893	Capn7	14	+	31345459	31345526	0.00103377	0.948333	0.882667	0.066
ENSMUSG00000023051	Tarbp2	15	+	102519122	102519291	0.00546935	0.965333	0.899	0.066
ENSMUSG00000024122	Pdpk1	17	-	24088004	24088221	0.0040698	0.955667	0.89	0.066
ENSMUSG00000024293	Esco1	18	-	10595676	10595875	3.87726e-05	0.992	0.926333	0.066
ENSMUSG00000025199	Chuk	19	-	44077263	44077379	0.00320492	0.984667	0.919	0.066
ENSMUSG00000029106	Add1	5	+	34598270	34598447	2.97123e-08	0.139	0.073	0.066
ENSMUSG00000032254	Kif23	9	-	61924632	61924811	0.0024766	0.982667	0.916333	0.066
ENSMUSG00000035278	Plekhj1	10	-	80797773	80797839	0.00126981	0.985667	0.919333	0.066
ENSMUSG00000036180	Gatad2a	8	-	69950653	69950754	0.000519666	0.957333	0.891333	0.066
ENSMUSG00000037405	Icam1	9	+	21025544	21025858	0.00774414	0.991333	0.925667	0.066
ENSMUSG00000039218	Srrm2	17	+	23811817	23812077	2.3287e-08	0.127	0.0606667	0.066
ENSMUSG00000039671	Zmynd8	2	-	165846021	165846239	0.0062995	0.933667	0.868	0.066
ENSMUSG00000046519	Golph3l	3	+	95591717	95591905	0.000944105	0.968	0.902	0.066
ENSMUSG00000001248	Gramd1a	7	-	31138752	31138950	0	0.963	0.898	0.065
ENSMUSG00000021282	Eif5	12	+	111542680	111542841	0	0.968667	0.903333	0.065
ENSMUSG00000022337	Emc2	15	+	43494740	43494804	0.000389426	0.987333	0.922	0.065
ENSMUSG00000027953	Slc50a1	3	-	89269050	89269298	0.00561455	0.948333	0.883	0.065
ENSMUSG00000029033	Acap3	4	+	155895492	155895576	0.000569937	0.0676667	0.003	0.065
ENSMUSG00000029142	Mrpl33	5	+	31614603	31614621	6.09134e-09	0.973	0.908	0.065
ENSMUSG00000033335	Dnm2	9	+	21478899	21479037	0.000317808	0.939667	0.874667	0.065
ENSMUSG00000036646	Man1b1	2	+	25348036	25348226	0.000298731	0.992	0.926667	0.065
ENSMUSG00000039285	Azi2	9	+	118049897	118049996	1.76906e-06	0.962667	0.897667	0.065
ENSMUSG00000070733	Fryl	5	-	73071105	73071309	1.56537e-06	1	0.935	0.065
ENSMUSG00000090272	Mndal	1	-	173868200	173868319	0.00099677	0.170667	0.105333	0.065
ENSMUSG00000002833	Hdgfrp2	17	+	56097882	56097985	0.000635643	0.941333	0.877667	0.064
ENSMUSG00000015839	Nfe2l2	2	-	75677545	75677712	0.00101635	0.955667	0.892	0.064
ENSMUSG00000016756	Cmah	13	+	24456879	24457019	0.000208662	0.984667	0.921	0.064
ENSMUSG00000017561	Crlf3	11	-	80048592	80048704	0.00537649	0.857667	0.793667	0.064
ENSMUSG00000020289	Nprl3	11	-	32238989	32239290	0.00255822	0.08	0.016	0.064
ENSMUSG00000024271	Elp2	18	+	24615161	24615227	0.000207233	0.967333	0.903333	0.064
ENSMUSG00000025041	Nt5c2	19	-	46898328	46898521	4.52662e-09	0.0786667	0.015	0.064
ENSMUSG00000025145	Lrrc45	11	+	120715806	120715934	0.00542923	0.987333	0.923	0.064
ENSMUSG00000025571	Tnrc6c	11	+	117752977	117753144	0.00213294	0.991	0.927333	0.064
ENSMUSG00000025575	Cant1	11	-	118410853	118411511	1.44489e-07	0.998333	0.934333	0.064
ENSMUSG00000037921	Ddx60	8	+	62024849	62024991	9.11968e-06	0.991	0.926667	0.064
ENSMUSG00000040356	Skiv2l	17	-	34847143	34847324	0.000218102	0.983	0.919	0.064
ENSMUSG00000042354	Gnl3	14	-	31017808	31017866	0.000377253	0.945333	0.881	0.064
ENSMUSG00000047866	Lonp2	8	+	86637903	86637997	9.82507e-06	0.950667	0.886333	0.064
ENSMUSG00000001248	Gramd1a	7	-	31135526	31135739	0.000241035	1	0.937333	0.063
ENSMUSG00000020220	Vps13d	4	-	145178189	145178379	1.79767e-05	0.987333	0.924333	0.063
ENSMUSG00000022529	Zfp263	16	+	3745777	3745957	0.00173389	0.974333	0.911	0.063
ENSMUSG00000024370	Cdc23	18	-	34645066	34645108	0.000960632	0.973333	0.910667	0.063
ENSMUSG00000024381	Bin1	18	+	32426224	32426352	2.00627e-06	0.110667	0.0473333	0.063
ENSMUSG00000024425	Ndfip1	18	+	38452305	38452429	0	0.985	0.921667	0.063
ENSMUSG00000024845	Tmem134	19	+	4127760	4127836	0.00586182	0.922333	0.859667	0.063
ENSMUSG00000025357	Dgka	10	-	128733265	128733384	0	0.980333	0.917	0.063
ENSMUSG00000026222	Sp100	1	+	85707982	85708125	0.00476186	0.953	0.889667	0.063
ENSMUSG00000026511	Srp9	1	+	182128684	182128752	2.2822e-05	0.919333	0.856667	0.063
ENSMUSG00000028382	Ptbp3	4	-	59485607	59485731	0.00094452	0.985333	0.922	0.063
ENSMUSG00000028706	Nsun4	4	-	116043101	116043200	0.000419969	0.0856667	0.0223333	0.063
ENSMUSG00000037270	4932438A13Rik	3	+	36949142	36949212	0.00456497	0.981333	0.918	0.063
ENSMUSG00000039050	Osbpl2	2	+	180138213	180138357	0.000458386	0.991333	0.928667	0.063
ENSMUSG00000040472	Rabggta	14	-	55719796	55719879	0.00159853	0.989333	0.926	0.063
ENSMUSG00000042472	Zfp410	12	+	84331635	84331816	0.00074286	0.986333	0.923333	0.063
ENSMUSG00000067367	Lyar	5	+	38225889	38226003	0.00376622	0.991	0.928	0.063
ENSMUSG00000006058	Snf8	11	+	96043404	96043476	0.00102585	1	0.937667	0.062
ENSMUSG00000007589	Tinf2	14	-	55680795	55680902	1.02681e-05	0.989333	0.927667	0.062
ENSMUSG00000007850	Hnrnph1	11	+	50385141	50385190	2.46215e-05	0.899333	0.837	0.062
ENSMUSG00000014418	Hps5	7	-	46764819	46764925	0.00087127	1	0.937667	0.062
ENSMUSG00000020463	Smek2	11	+	29187951	29188574	8.45672e-05	0.966667	0.905	0.062
ENSMUSG00000024670	Cd6	19	-	10800344	10800412	0	0.99	0.928333	0.062
ENSMUSG00000028383	Hsdl2	4	+	59593237	59593335	0.00251826	0.954667	0.893	0.062
ENSMUSG00000030336	Cd27	6	-	125234515	125234694	8.4937e-05	0.931	0.869	0.062
ENSMUSG00000032667	Pon2	6	-	5268978	5269178	0.00222722	0.975333	0.913	0.062
ENSMUSG00000039108	Lsm14b	2	+	180027900	180028035	0.009715	0.990667	0.928333	0.062
ENSMUSG00000042705	Commd10	18	+	46963660	46963770	0.00979051	0.994	0.932333	0.062
ENSMUSG00000053411	Cbx7	15	-	79918753	79919104	0.000689922	0.994667	0.932667	0.062
ENSMUSG00000067851	Arfgef1	1	-	10140467	10140584	0.00385482	0.976	0.914	0.062
ENSMUSG00000074884	Serf2	2	+	121457009	121457291	6.69929e-07	0.998	0.935667	0.062
ENSMUSG00000003308	Keap1	9	-	21233388	21234073	2.36957e-05	0.970667	0.909667	0.061
ENSMUSG00000004934	Pias4	10	-	81163785	81164190	0.00482644	1	0.939	0.061
ENSMUSG00000008604	Ubqln4	3	+	88563108	88563333	0.00166743	0.997667	0.936667	0.061
ENSMUSG00000020153	Ndufs7	10	+	80253074	80253157	0.00546935	0.986667	0.926	0.061
ENSMUSG00000020277	Pfkl	10	-	77992016	77992086	0.000372064	0.997	0.936333	0.061
ENSMUSG00000022999	Lmbr1l	15	-	98908676	98908759	9.87385e-08	0.989333	0.928	0.061
ENSMUSG00000024527	Afg3l2	18	-	67428981	67429254	0.000661721	1	0.939	0.061
ENSMUSG00000025571	Tnrc6c	11	+	117755331	117755522	0.00227108	0.989667	0.928667	0.061
ENSMUSG00000026721	Rabgap1l	1	-	160307176	160307911	0.00100286	1	0.938667	0.061
ENSMUSG00000030265	Kras	6	-	145234248	145234426	0.000366894	0.988333	0.927667	0.061
ENSMUSG00000031878	Nae1	8	-	104526280	104526389	4.18499e-05	0.993	0.932333	0.061
ENSMUSG00000059674	Cdh24	14	-	54638327	54638494	0.000959207	0.996667	0.935333	0.061
ENSMUSG00000061028	Clasrp	7	-	19595459	19595556	0.00124601	0.967333	0.906333	0.061
ENSMUSG00000071659	Hnrnpul2	19	+	8822804	8822939	0.000410596	0.975	0.914333	0.061
ENSMUSG00000009563	Tor2a	2	+	32759527	32759702	1.10127e-06	0.988	0.927667	0.06
ENSMUSG00000020520	Galnt10	11	+	57721295	57721397	2.22813e-05	0.948667	0.888667	0.06
ENSMUSG00000022556	Hsf1	15	+	76496836	76496960	0.00531792	0.970667	0.910667	0.06
ENSMUSG00000024079	Eif2ak2	17	-	78878142	78878273	3.32218e-05	1	0.940333	0.06
ENSMUSG00000025572	Tmc6	11	-	117778933	117779048	0.000196703	0.937333	0.877667	0.06
ENSMUSG00000028163	Nfkb1	3	-	135589327	135589504	0.00384083	0.873333	0.813667	0.06
ENSMUSG00000029605	Oas1b	5	+	120821194	120821426	0.000474448	0.992333	0.932667	0.06
ENSMUSG00000031389	Arhgap4	X	-	73904580	73904708	0.00517475	0.917667	0.857667	0.06
ENSMUSG00000032178	Ilf3	9	+	21397969	21398136	9.5596e-05	0.952	0.892333	0.06
ENSMUSG00000036817	Sun1	5	+	139235492	139235731	0.000256265	1	0.94	0.06
ENSMUSG00000037570	Mcrs1	15	-	99249876	99250014	0.000406354	0.987333	0.927	0.06
ENSMUSG00000041815	Poldip3	15	-	83137468	83137554	0.00321545	0.986333	0.926333	0.06
ENSMUSG00000048118	Arid4a	12	+	71072590	71072731	3.0403e-05	1	0.940333	0.06
ENSMUSG00000055319	Sec23ip	7	+	128750059	128750585	0.00762719	0.978667	0.919	0.06
ENSMUSG00000074497	A430078G23Rik	8	+	3384897	3385008	0.000424435	0.918333	0.858	0.06
ENSMUSG00000020253	Ppm1m	9	-	106196593	106196711	0.00298821	1	0.941	0.059
ENSMUSG00000022023	Wbp4	14	-	79470687	79470733	2.3585e-05	0.989333	0.93	0.059
ENSMUSG00000024218	Taf11	17	-	27905262	27905410	0.0099411	0.976	0.916667	0.059
ENSMUSG00000028062	Lamtor2	3	-	88552355	88552517	1.40269e-05	0.982667	0.924	0.059
ENSMUSG00000028180	Zranb2	3	+	157536478	157536586	1.62371e-05	0.973667	0.914667	0.059
ENSMUSG00000035297	Cops4	5	+	100527974	100528053	0.00208726	0.943	0.884	0.059
ENSMUSG00000041477	Dcp1b	6	+	119214770	119217979	0.00105767	1	0.940667	0.059
ENSMUSG00000041609	Ccdc64	5	-	115661375	115661518	0.00174598	0.186	0.127	0.059
ENSMUSG00000042772	Smg7	1	-	152843230	152843379	0.000159866	0.118	0.0586667	0.059
ENSMUSG00000055670	Zzef1	11	+	72866072	72866153	0.000253093	0.998	0.938667	0.059
ENSMUSG00000001741	Il16	7	-	83650881	83651049	0	0.999667	0.942	0.058
ENSMUSG00000002205	Vrk3	7	+	44764783	44764888	0.00313168	0.994667	0.937	0.058
ENSMUSG00000027406	Idh3b	2	-	130279556	130279726	0.000362651	0.99	0.931667	0.058
ENSMUSG00000027466	Rbck1	2	-	152322160	152322271	0.00388097	0.977	0.919333	0.058
ENSMUSG00000027652	Ralgapb	2	+	158482365	158482501	0.00776336	0.954333	0.896667	0.058
ENSMUSG00000027787	Nmd3	3	+	69726361	69726457	0.00339195	0.964667	0.907	0.058
ENSMUSG00000028455	Stoml2	4	-	43028938	43029066	1.83438e-05	0.993333	0.935667	0.058
ENSMUSG00000029063	Nadk	4	+	155576993	155577197	0.00569215	0.939333	0.881667	0.058
ENSMUSG00000034621	Gpatch8	11	-	102528094	102528166	0.00716752	0.975	0.917	0.058
ENSMUSG00000041477	Dcp1b	6	+	119217803	119217979	0.00665735	1	0.941667	0.058
ENSMUSG00000003226	Ranbp2	10	+	58484442	58484620	7.43487e-08	0.991667	0.934667	0.057
ENSMUSG00000012535	Tnpo3	6	-	29571036	29571127	0.00640804	0.969667	0.912333	0.057
ENSMUSG00000014402	Tsg101	7	-	46903522	46903588	0.000268401	0.986	0.929	0.057
ENSMUSG00000015357	Clpx	9	+	65322544	65322843	0.00727776	0.988333	0.931333	0.057
ENSMUSG00000020107	Anapc16	10	-	59996448	59996614	0.00448436	0.992	0.935	0.057
ENSMUSG00000021264	Yy1	12	+	108812919	108812979	0.00104505	0.942	0.884667	0.057
ENSMUSG00000021910	Nisch	14	-	31191385	31191548	0.00212815	0.968333	0.911	0.057
ENSMUSG00000024349	Tmem173	18	-	35739925	35740014	0.00949614	0.934667	0.877333	0.057
ENSMUSG00000024393	Prrc2a	17	-	35159780	35159990	0.00730889	0.952667	0.895667	0.057
ENSMUSG00000024556	Me2	18	-	73796314	73796389	0.00987185	0.919	0.862	0.057
ENSMUSG00000026074	Map4k4	1	+	39999888	39999974	8.84278e-10	0.99	0.933	0.057
ENSMUSG00000026928	Card9	2	-	26352941	26353014	0.00533654	0.996333	0.939667	0.057
ENSMUSG00000028820	Sfpq	4	+	127022816	127023004	0.00061938	0.938333	0.881	0.057
ENSMUSG00000031783	Polr2c	8	+	94861711	94861839	0.00378523	0.993	0.936	0.057
ENSMUSG00000078671	Chd2	7	-	73490479	73490669	0.000608065	0.967667	0.911	0.057
ENSMUSG00000089704	Galnt2	8	+	124332009	124332096	0.000592647	0.980667	0.924	0.057
ENSMUSG00000002227	Mov10	3	-	104799698	104799795	0.0014588	0.975333	0.919	0.056
ENSMUSG00000002379	Ndufa11	17	+	56721319	56721441	2.86056e-09	0.985667	0.929667	0.056
ENSMUSG00000013465	Nelfb	2	-	25205127	25205239	9.16579e-08	1	0.944333	0.056
ENSMUSG00000018372	Cep95	11	+	106815734	106815808	0.00162409	0.991667	0.935333	0.056
ENSMUSG00000021109	Hif1a	12	+	73944911	73945037	4.98587e-06	0.972667	0.916333	0.056
ENSMUSG00000022295	Atp6v1c1	15	+	38672857	38673020	0.000765183	0.993	0.937	0.056
ENSMUSG00000022575	Gsdmd	15	+	75864949	75865117	5.47362e-05	0.998	0.942	0.056
ENSMUSG00000026005	Rpe	1	+	66714577	66714716	7.10271e-06	0.997	0.941333	0.056
ENSMUSG00000031885	Cbfb	8	+	105194475	105194591	0	0.982333	0.926	0.056
ENSMUSG00000037351	Actr1b	1	-	36701685	36701901	0.00807639	0.962667	0.907	0.056
ENSMUSG00000040687	Madd	2	-	91177900	91178496	2.90823e-09	1	0.943667	0.056
ENSMUSG00000042410	Agps	2	+	75868305	75868413	9.38431e-06	0.995	0.939	0.056
ENSMUSG00000046201	Scaf8	17	+	3177093	3177224	8.97154e-06	0.987	0.930667	0.056
ENSMUSG00000069565	Dazap1	10	+	80280929	80281011	0.00121437	0.946333	0.890667	0.056
ENSMUSG00000069769	Msi2	11	-	88347053	88347125	0.00875614	0.949333	0.893	0.056
ENSMUSG00000103235	DHX30	9	-	110092316	110092436	4.94243e-06	0.982333	0.926	0.056
ENSMUSG00000002668	Dennd1c	17	-	57073773	57073883	2.78737e-08	0.994333	0.939667	0.055
ENSMUSG00000003992	Ssbp2	13	+	91685211	91685265	0.0054058	1	0.944667	0.055
ENSMUSG00000015536	Mocs2	13	+	114820802	114820946	0.00527695	1	0.945333	0.055
ENSMUSG00000020166	Cnot2	10	-	116527827	116527949	0.00618565	0.885667	0.830667	0.055
ENSMUSG00000021816	Ppp3cb	14	-	20530944	20531068	0.00849253	0.946	0.890667	0.055
ENSMUSG00000021996	Esd	14	+	74744648	74744746	7.34005e-05	0.956667	0.901667	0.055
ENSMUSG00000022404	Slc25a17	15	-	81327217	81327362	0.00382335	0.979667	0.925	0.055
ENSMUSG00000026942	Traf2	2	-	25537071	25537149	0.00741928	0.989667	0.934333	0.055
ENSMUSG00000028107	Tars2	3	-	95754319	95754515	0.00782801	0.984667	0.929667	0.055
ENSMUSG00000028580	Pum1	4	+	130730278	130730548	0.00698953	0.993	0.937667	0.055
ENSMUSG00000031389	Arhgap4	X	-	73904248	73904469	0.00679374	0.922667	0.867667	0.055
ENSMUSG00000031516	Dctn6	8	-	34098919	34099101	5.74941e-06	0.114333	0.0593333	0.055
ENSMUSG00000034765	Dusp5	19	+	53537457	53537676	6.28959e-07	0.972667	0.917333	0.055
ENSMUSG00000038914	Dido1	2	-	180688824	180689655	0.000883175	0.969	0.914333	0.055
ENSMUSG00000076441	Ass1	2	+	31510110	31510241	7.21782e-09	0.981667	0.926333	0.055
ENSMUSG00000090077	Lime1	2	+	181382194	181382544	5.49075e-07	0.982667	0.927333	0.055
ENSMUSG00000001632	Brpf1	6	+	113309803	113310408	7.26278e-05	0.988	0.934	0.054
ENSMUSG00000001741	Il16	7	-	83651879	83652962	0	0.999667	0.945667	0.054
ENSMUSG00000006731	B4galnt1	10	+	127167701	127167881	1.12901e-06	0.956333	0.902	0.054
ENSMUSG00000018189	Uchl5	1	+	143794680	143794810	0.00229695	0.997667	0.944	0.054
ENSMUSG00000020287	Mpg	11	+	32229247	32229616	0.000985633	0.079	0.0246667	0.054
ENSMUSG00000020964	Sel1l	12	-	91833205	91833222	7.24204e-07	0.995333	0.941667	0.054
ENSMUSG00000024036	Slc37a1	17	+	31319055	31319190	0.00981688	0.988	0.934	0.054
ENSMUSG00000024858	Adrbk1	19	-	4289898	4290020	2.53374e-05	0.946667	0.892667	0.054
ENSMUSG00000027778	Ift80	3	-	68987884	68987994	7.33511e-07	0.973333	0.919667	0.054
ENSMUSG00000028797	Tmem234	4	+	129602222	129602261	0.00105144	0.939	0.885333	0.054
ENSMUSG00000028911	Srsf4	4	+	131884276	131884482	0.00186741	0.0953333	0.0416667	0.054
ENSMUSG00000029050	Ski	4	-	155160834	155160956	0.000251457	0.931333	0.877333	0.054
ENSMUSG00000031916	Cog8	8	-	107050142	107050310	0.00505648	0.963333	0.909667	0.054
ENSMUSG00000033671	Cep350	1	-	155861648	155863611	0.00829045	0.997	0.942667	0.054
ENSMUSG00000033684	Qsox1	1	-	155786794	155786923	0.00272029	0.980667	0.926333	0.054
ENSMUSG00000034889	Cactin	10	+	81323121	81323266	0.00613728	0.978333	0.924667	0.054
ENSMUSG00000036054	Sugp2	8	+	70248426	70248546	0.000742482	0.983333	0.929667	0.054
ENSMUSG00000036246	Gmip	8	+	69809774	69809858	0.00502187	0.933	0.879333	0.054
ENSMUSG00000036461	Elf1	14	+	79565462	79565572	5.73741e-05	0.934	0.88	0.054
ENSMUSG00000037103	Dcaf15	8	-	84102746	84102881	0.000208662	0.995	0.941	0.054
ENSMUSG00000040270	Bach2	4	+	32417435	32417583	9.49465e-05	0.960667	0.906333	0.054
ENSMUSG00000040481	Bptf	11	-	107095002	107095190	0.000916864	0.122	0.0676667	0.054
ENSMUSG00000044770	Scml4	10	+	42946869	42947141	5.04506e-07	0.996667	0.942667	0.054
ENSMUSG00000052997	Uba2	7	-	34144490	34144595	0.000211921	0.994	0.939667	0.054
ENSMUSG00000072501	Phf20l1	15	+	66615220	66615408	0.00127062	0.976333	0.922	0.054
ENSMUSG00000014355	Anapc1	2	-	128623496	128623563	0.00993981	0.961667	0.909	0.053
ENSMUSG00000015314	Slamf6	1	+	171934099	171934440	9.36623e-06	0.997667	0.944667	0.053
ENSMUSG00000018501	Ncor1	11	-	62349353	62349493	0.00570624	1	0.947	0.053
ENSMUSG00000021585	Cast	13	-	74736936	74737022	4.25194e-05	0.982333	0.929	0.053
ENSMUSG00000024299	Adamts10	17	+	33530133	33530289	0.000362128	0.970333	0.917	0.053
ENSMUSG00000026222	Sp100	1	+	85681086	85681139	8.64642e-05	0.952	0.898667	0.053
ENSMUSG00000026222	Sp100	1	+	85691975	85692049	0.00293913	0.937667	0.884667	0.053
ENSMUSG00000028833	Ncdn	4	-	126748478	126748719	0.00799343	0.991	0.937667	0.053
ENSMUSG00000032590	Apeh	9	-	108087723	108087861	0.00398749	0.989	0.936333	0.053
ENSMUSG00000034422	Parp14	16	-	35860430	35860666	8.78313e-05	1	0.947333	0.053
ENSMUSG00000040242	Fgfr1op2	6	+	146592634	146592747	0.00380738	0.171	0.117667	0.053
ENSMUSG00000041890	Git2	5	-	114764587	114764673	2.23884e-08	0.985667	0.933	0.053
ENSMUSG00000041890	Git2	5	-	114767096	114767208	5.20816e-06	0.984	0.931	0.053
ENSMUSG00000001134	Uxt	X	-	20961680	20961786	0.00457701	1	0.948	0.052
ENSMUSG00000004837	Grap	11	+	61664185	61664307	3.9741e-10	0.967333	0.915667	0.052
ENSMUSG00000010277	2610507B11Rik	11	+	78265573	78265762	0.000197725	0.998	0.946333	0.052
ENSMUSG00000014355	Anapc1	2	-	128657126	128657274	0.000864271	0.981333	0.929	0.052
ENSMUSG00000020124	Usp15	10	-	123131252	123131410	4.47528e-05	0.998333	0.946333	0.052
ENSMUSG00000020700	Map3k3	11	+	106151618	106151747	4.09309e-06	0.974333	0.922	0.052
ENSMUSG00000020868	Xylt2	11	-	94670308	94670800	3.6421e-08	0.998	0.946333	0.052
ENSMUSG00000021264	Yy1	12	+	108814606	108814764	0.000358089	0.957667	0.906	0.052
ENSMUSG00000027361	Gabpb1	2	-	126646563	126646748	0.00147039	0.997667	0.946	0.052
ENSMUSG00000027582	Zgpat	2	+	181380375	181381394	7.95055e-08	0.993	0.941	0.052
ENSMUSG00000027951	Adar	3	+	89734842	89736273	2.46215e-05	0.998333	0.946333	0.052
ENSMUSG00000029647	Pan3	5	+	147543070	147543208	0.000434233	0.997667	0.946	0.052
ENSMUSG00000031446	Cul4a	8	+	13140203	13140316	0.00252345	0.993	0.940667	0.052
ENSMUSG00000034290	Nek9	12	-	85315580	85315724	0.00586182	0.984667	0.932667	0.052
ENSMUSG00000040250	Asun	6	-	146553984	146554214	1.00246e-06	0.997667	0.946	0.052
ENSMUSG00000042349	Ikbke	1	-	131260006	131260045	0.00253278	0.899333	0.847667	0.052
ENSMUSG00000042628	Zfyve1	12	-	83568849	83569063	0.00374649	1	0.948333	0.052
ENSMUSG00000052144	Ppp4r2	6	+	100865074	100865217	8.09845e-07	0.985333	0.933333	0.052
ENSMUSG00000064065	Ipcef1	10	-	6919714	6920086	0.00547288	0.96	0.907667	0.052
ENSMUSG00000068917	Clk2	3	+	89173377	89173543	0.000372479	0.967333	0.915667	0.052
ENSMUSG00000000244	Tspan32	7	+	143017201	143017284	0.00166473	0.971	0.92	0.051
ENSMUSG00000000384	Tbrg4	11	-	6619972	6620221	0.00586182	1	0.948667	0.051
ENSMUSG00000004626	Stxbp2	8	+	3634475	3634623	0.000685533	0.965	0.913667	0.051
ENSMUSG00000020514	Mrpl22	11	+	58177217	58177286	0.000961986	0.99	0.939	0.051
ENSMUSG00000021756	Il6st	13	+	112490483	112490642	4.06835e-07	0.996667	0.946	0.051
ENSMUSG00000024410	3110002H16Rik	18	+	12180666	12180771	0.000492609	0.985333	0.934667	0.051
ENSMUSG00000025979	Mob4	1	+	55148319	55148361	0.00306383	0.971667	0.920333	0.051
ENSMUSG00000026928	Card9	2	-	26352485	26352561	0.00119091	0.997667	0.946667	0.051
ENSMUSG00000026979	Psd4	2	+	24401221	24401333	0.00481714	0.920667	0.869667	0.051
ENSMUSG00000027006	Dnajc10	2	+	80324660	80324742	0.0087157	0.978333	0.927667	0.051
ENSMUSG00000027508	Pag1	3	-	9706083	9706289	0.000180186	0.996667	0.945333	0.051
ENSMUSG00000028248	Pnisr	4	+	21859084	21859307	1.65989e-05	1	0.949333	0.051
ENSMUSG00000028577	Plaa	4	-	94589881	94590074	0.00112526	0.974667	0.924	0.051
ENSMUSG00000029030	Tprgl	4	-	154159269	154159422	4.44524e-07	0.988333	0.937667	0.051
ENSMUSG00000029655	N4bp2l2	5	-	150650615	150650739	0.00195262	0.984	0.933333	0.051
ENSMUSG00000034252	Senp6	9	+	80089849	80089906	0.00249013	0.944	0.893333	0.051
ENSMUSG00000037270	4932438A13Rik	3	+	37041002	37041159	0.000716335	0.992	0.941	0.051
ENSMUSG00000041354	Rgl2	17	+	33935740	33936033	0	0.994667	0.943333	0.051
ENSMUSG00000041415	Dicer1	12	-	104692303	104692465	0.00118006	0.989667	0.938667	0.051
ENSMUSG00000041720	Pi4ka	16	-	17281849	17282008	0.00931108	0.985333	0.934667	0.051
ENSMUSG00000052997	Uba2	7	-	34146205	34146301	1.99245e-05	0.995	0.944333	0.051
ENSMUSG00000066149	Cdc26	4	-	62404456	62404552	0.00837376	0.95	0.899	0.051
ENSMUSG00000005481	Ddx39	8	+	83721466	83721524	0.000474454	0.118	0.0683333	0.05
ENSMUSG00000014668	Chfr	5	+	110152336	110152490	0.00304641	0.979333	0.929333	0.05
ENSMUSG00000021756	Il6st	13	+	112487709	112487869	1.19757e-06	0.996333	0.946333	0.05
ENSMUSG00000024845	Tmem134	19	+	4127760	4127836	0.000776931	0.980667	0.930333	0.05
ENSMUSG00000024948	Map4k2	19	+	6343255	6343386	2.39051e-10	0.983	0.933333	0.05
ENSMUSG00000025465	Echs1	7	-	140112936	140113133	0.00159584	0.984	0.933667	0.05
ENSMUSG00000025571	Tnrc6c	11	+	117720950	117723550	0.000885671	1	0.950333	0.05
ENSMUSG00000027951	Adar	3	+	89749637	89749819	1.22174e-09	0.986	0.935667	0.05
ENSMUSG00000028657	Ppt1	4	+	122853591	122853681	0.0067822	0.971667	0.921667	0.05
ENSMUSG00000030336	Cd27	6	-	125236473	125236604	1.8469e-05	0.940333	0.890333	0.05
ENSMUSG00000031392	Irak1	X	-	74020328	74020535	0.0016085	0.996333	0.946667	0.05
ENSMUSG00000031516	Dctn6	8	-	34104986	34105098	1.04118e-08	0.0813333	0.031	0.05
ENSMUSG00000031813	Mvb12a	8	+	71543387	71543483	0.000305139	0.987333	0.937333	0.05
ENSMUSG00000036893	Ehmt1	2	-	24847944	24848089	0.00261196	1	0.95	0.05
ENSMUSG00000037134	Prmt10	8	+	77558879	77559115	0.00156996	0.997667	0.947667	0.05
ENSMUSG00000038312	Edem2	2	-	155728891	155729001	0.00332868	0.994667	0.944667	0.05
ENSMUSG00000039678	Tbc1d13	2	+	30146652	30146862	0.000126793	1	0.950333	0.05
ENSMUSG00000057110	Cntrl	2	+	35148491	35148607	0.00385123	0.965333	0.915	0.05
ENSMUSG00000059208	Hnrnpm	17	-	33649595	33650397	0.000112029	0.996667	0.946333	0.05
ENSMUSG00000069089	Cdk7	13	-	100706367	100706516	0.000198052	0.99	0.94	0.05
ENSMUSG00000079563	Pglyrp2	17	-	32415806	32416103	2.97153e-08	0.998	0.948333	0.05
ENSMUSG00000005417	Mprip	11	+	59772152	59772217	0.00252832	0.0573333	0.107333	-0.05
ENSMUSG00000018654	Ikzf1	11	+	11707785	11707904	2.05351e-08	0.942667	0.994667	-0.052
ENSMUSG00000038608	Dock10	1	-	80505126	80505198	0.00661928	0.116667	0.168667	-0.052
ENSMUSG00000073491	Pydc4	1	-	173596956	173597007	0.00385783	0.098	0.149667	-0.052
ENSMUSG00000033987	Dnah17	11	-	118117015	118117161	0.00517746	0.946667	1	-0.053
ENSMUSG00000018379	Srsf1	11	+	88049412	88049598	6.06652e-10	0.919	0.973	-0.054
ENSMUSG00000020794	Ube2g1	11	+	72645537	72645652	1.22574e-05	0.0373333	0.0913333	-0.054
ENSMUSG00000022791	Tnk2	16	+	32680900	32680995	0.00688036	0.894667	0.948333	-0.054
ENSMUSG00000030846	Tial1	7	-	128458597	128458656	0.00175784	0.056	0.110667	-0.055
ENSMUSG00000073155	1810058I24Rik	6	+	35252956	35253045	4.15623e-10	0.011	0.0663333	-0.055
ENSMUSG00000028232	Tmem68	4	-	3569870	3569939	0.000297432	0.009	0.0656667	-0.057
ENSMUSG00000027255	Arfgap2	2	+	91269070	91269111	0.00485582	0.0416667	0.101	-0.059
ENSMUSG00000018654	Ikzf1	11	+	11700205	11700258	2.09944e-11	0.933667	0.994667	-0.061
ENSMUSG00000024537	Psmg2	18	+	67645993	67646051	0.000502835	0.921667	0.983667	-0.062
ENSMUSG00000058318	Phf21a	2	+	92347996	92348047	0.00175396	0.884333	0.951667	-0.067
ENSMUSG00000066406	Akap13	7	+	75683394	75683459	0.00175059	0.0993333	0.167667	-0.068
ENSMUSG00000043962	Thrap3	4	-	126173137	126173329	2.61839e-06	0.099	0.168667	-0.07
ENSMUSG00000055436	Srsf11	3	-	158024123	158024231	0.00087127	0.109667	0.180667	-0.071
ENSMUSG00000023055	Calcoco1	15	-	102708281	102708352	0.000461042	0.00866667	0.082	-0.073
ENSMUSG00000029106	Add1	5	+	34620832	34620918	0.000156991	0.159	0.231667	-0.073
ENSMUSG00000066258	Trim12a	7	-	104314485	104314642	9.04034e-07	0.074	0.146667	-0.073
ENSMUSG00000039997	Ifi203	1	-	173933783	173933926	0.00419548	0.121333	0.196	-0.075
ENSMUSG00000026718	Stam	2	+	14133643	14133708	0.001737	0.0693333	0.148333	-0.079
ENSMUSG00000064289	Tank	2	+	61593997	61594201	1.42993e-05	0.132333	0.212667	-0.08
ENSMUSG00000057497	Fam136a	6	+	86366610	86366750	0.000265897	0.916333	0.997	-0.081
ENSMUSG00000022142	Nup155	15	+	8153116	8153236	0.000845156	0.907667	1	-0.092
ENSMUSG00000041642	Kif21b	1	+	136167162	136167200	0.000767988	0.224	0.317333	-0.093
ENSMUSG00000038861	Pi4kb	3	+	94989303	94989347	0.000194075	0.075	0.171333	-0.096
ENSMUSG00000024566	Atp9b	18	-	80836355	80836431	0.00178593	0.780333	0.878	-0.098
ENSMUSG00000015165	Hnrnpl	7	+	28817335	28817404	5.40032e-11	0.103333	0.204	-0.101
ENSMUSG00000033318	Gstt2	10	-	75833652	75833739	0.00159584	0.877	0.979667	-0.103
ENSMUSG00000019907	Ppp1r12a	10	+	108253325	108253495	0.00959919	0.309333	0.414	-0.105
ENSMUSG00000028382	Ptbp3	4	-	59546149	59546182	1.46703e-06	0.199667	0.31	-0.11
ENSMUSG00000019820	Utrn	10	-	12415451	12415489	0.00348728	0.240667	0.351667	-0.111
ENSMUSG00000024095	Hnrnpll	17	-	80044940	80045022	0.00716752	0.331	0.444667	-0.114
ENSMUSG00000028559	Osbpl9	4	-	109107881	109107949	2.0925e-08	0.0466667	0.163	-0.116
ENSMUSG00000000826	Dnajc5	2	+	181521235	181521287	6.76013e-06	0.199667	0.317333	-0.118
ENSMUSG00000039997	Ifi203	1	-	173928275	173929516	3.42728e-07	0.100667	0.225	-0.124
ENSMUSG00000010453	Kansl3	1	-	36347217	36347294	0.000781086	0.202333	0.329	-0.127
ENSMUSG00000020107	Anapc16	10	-	60002418	60002467	0.00724512	0.215667	0.349333	-0.134
ENSMUSG00000025326	Ube3a	7	+	59243350	59243469	0.00989593	0.442	0.576	-0.134
ENSMUSG00000026565	Pou2f1	1	-	165945902	165946002	0.00459876	0.102333	0.237333	-0.135
ENSMUSG00000040785	Ttc3	16	+	94387337	94387390	0.00575395	0.210333	0.345333	-0.135
ENSMUSG00000031592	Pcm1	8	+	41303987	41304151	0.00683555	0.819667	0.957333	-0.138
ENSMUSG00000035248	Zcchc6	13	-	59778752	59778815	0.000953324	0.517	0.663333	-0.146
ENSMUSG00000034681	Rnps1	17	+	24415041	24415162	0.0030108	0.349333	0.504	-0.155
ENSMUSG00000032594	Ip6k1	9	+	108045007	108045022	0.00130131	0.427	0.584333	-0.157
ENSMUSG00000021027	Ralgapa1	12	-	55612073	55612103	0.000994854	0.183333	0.348333	-0.165
ENSMUSG00000026860	Sh3glb2	2	-	30346059	30346073	0.00074134	0.416333	0.584667	-0.168
ENSMUSG00000020400	Tnip1	11	-	54952350	54952402	0.00253294	0.0453333	0.218667	-0.173
ENSMUSG00000022708	Zbtb20	16	+	43007018	43007086	1.51344e-08	0.078	0.261	-0.183
ENSMUSG00000031918	Mtmr2	9	+	13760418	13760488	0.008541	0.314	0.497667	-0.184
ENSMUSG00000032525	Nktr	9	+	121752797	121752827	0.00342187	0.158	0.355	-0.197
ENSMUSG00000049606	Zfp644	5	-	106666785	106666845	0.00295874	0.771667	0.98	-0.208
ENSMUSG00000057058	Skap1	11	+	96723350	96723397	0	0.184333	0.422667	-0.238
ENSMUSG00000022884	Eif4a2	16	+	23112351	23112457	0	0.496667	0.739	-0.242
ENSMUSG00000059436	Max	12	-	76961263	76961289	2.103e-12	0.407667	0.654333	-0.247
ENSMUSG00000082286	Pisd-ps1	11	+	3127131	3127219	0.00321545	0.307	0.556667	-0.25
ENSMUSG00000059142	Zfp945	17	-	22861732	22861852	0.000299067	0.254	0.509333	-0.255
ENSMUSG00000002885	Cd97	8	-	83731903	83732037	0	0.355	0.683333	-0.328
ENSMUSG00000097431	Gm26782	14	+	50874914	50874962	0.000578175	0.0466667	0.380333	-0.334
ENSMUSG00000002885	Cd97	8	-	83730111	83730257	0	0.305667	0.649333	-0.344
ENSMUSG00000002885	Cd97	8	-	83731903	83732037	0	0.0843333	0.452333	-0.368
ENSMUSG00000028106	Rprd2	3	-	95786320	95786451	4.85302e-11	0.428667	0.803667	-0.375
ENSMUSG00000001419	Mef2d	3	+	88159122	88159332	0.000135848	0.419	0.847	-0.428

## Sheet: (B) Exon skipping DP
Data S1. (B) Exon skipping events associated with Tnpo3-deficiency in mouse DP thymocytes.
Ensembl Gene ID	Gene	Chromosome	Strand	Skipped exon		FDR	Mean inclusion level		Δ Inclusion level
				Start	End		Control	KO
ENSMUSG00000012535	Tnpo3	6	-	29578463	29578601	0	0.587333	0.102667	0.485
ENSMUSG00000033436	Armcx2	X	-	134808235	134808499	0.00921817	0.634	0.368333	0.266
ENSMUSG00000070003	Ssbp4	8	-	70599840	70599899	8.41781e-08	1	0.846	0.154
ENSMUSG00000031433	Rbm41	X	-	139991516	139991587	0.000963224	0.179667	0.0586667	0.121
ENSMUSG00000028759	Hp1bp3	4	+	138221526	138221723	0.00233267	0.799667	0.698667	0.101
ENSMUSG00000024844	Banf1	19	-	5365818	5365956	0.0026077	0.902	0.805667	0.096
ENSMUSG00000028150	Rorc	3	+	94391074	94391206	0.000383798	0.936	0.869	0.067
ENSMUSG00000023175	Bsg	10	+	79708697	79709044	0.000216204	0.0863333	0.0286667	0.058
ENSMUSG00000079557	2015-03-02	17	-	33703013	33703208	1.20156e-06	0.999	0.944	0.055
ENSMUSG00000040025	Ythdf2	4	-	132204132	132205715	0.00298332	0.971333	0.916667	0.055
ENSMUSG00000028150	Rorc	3	+	94391645	94391755	3.59364e-06	0.959	0.905	0.054
ENSMUSG00000028089	Chd1l	3	-	97570904	97571067	0.00490792	0.915667	1	-0.084
ENSMUSG00000034566	Atp5h	11	-	115418386	115418516	1.16606e-08	0.851333	0.963333	-0.112
ENSMUSG00000014177	Tvp23b	11	+	62886189	62886320	0.000575638	0.722333	1	-0.278
ENSMUSG00000023927	Satb1	17	-	51782612	51783066	0.00150045	0.62	0.914667	-0.295
