# Supplementary material for: Tnpo3 controls splicing of the pre-mRNA encoding the canonical TCR α chain of iNKT cells
Source: Nat Commun. 2023 Jun 20;14:3645. doi: 10.1038/s41467-023-39422-4 (PMC10282035; doi:10.1038/s41467-023-39422-4)
Supplement: Supplementary file 5 — Source Data [file 41467_2023_39422_MOESM5_ESM.zip]

Archive with 2 entries (2 files):
- Iwanami_Source_Data.xlsx
- __MACOSX/._Iwanami_Source_Data.xlsx
