# Supplementary material for: Tnpo3 controls splicing of the pre-mRNA encoding the canonical TCR α chain of iNKT cells
Source: Nat Commun. 2023 Jun 20;14:3645. doi: 10.1038/s41467-023-39422-4 (PMC10282035; doi:10.1038/s41467-023-39422-4)
Supplement: Supplementary file 5 — Source Data [file 41467_2023_39422_MOESM5_ESM.zip › Iwanami_Source_Data.xlsx]

## Sheet: Sheet1
Figure 1b
Tnpo3+/+				Tnpo3+/- &Tnpo3+/fl;pLck:Cre				Tnpo3fl/fl;pLck:Cre
DP	CD4	CD8	iNKT	DP	CD4	CD8	iNKT	DP	CD4	CD8	iNKT
182.5	14.92	5.59	0.118	188.3	11.2	4.78	0.075	218.1	11.9	3.26	0.002366
160.9	12.65	4.84	0.087	163.5	10.32	3.98	0.072	153.3	9.59	3.19	0.001547
189.9	12.29	5.01	0.097	166.9	10.67	4.79	0.089	161.6	10.86	3.08	0.002125
				178.4	7.96	3.87	0.077

## Sheet: Sheet2
Figure 1c
Tnpo3+/+	Tnpo3+/- &Tnpo3+/fl;pLck:Cre	Tnpo3fl/fl;pLck:Cre
2.67	2.34	3.65
2.61	2.59	3.01
2.45	2.23	3.53
	2.06

## Sheet: Sheet3
Figure 2b
genotype	a	b	c	d
	0.118	2.06	0.47	0.62
	0.087	3.18	0.95	0.58
	0.097	2.45	0.7	0.93
		3.37	1.19	0.99
		1.86	0.34
			4.42
			2.28

## Sheet: Sheet4
Figure 2c
genotype	a	b	c	d
	2.67	1.13	2.15	4.11
	2.61	0.36	0.45	3.86
	2.45	1.09	0.6	1.14
		1.07	1.59	4.26
		0.64	0.97
			1.79
			0.81

## Sheet: Sheet5
Figure 3a,b
Ensembl_id	Gene_name	Splice_status	DP_KO1	DP_KO2	DP_KO3	DP_cont1	DP_cont2	DP_cont3	4SP_KO1	4SP_KO2	4SP_KO3	4SP_cont1	4SP_cont2	4SP_cont3	Ensembl_id	Gene_name	DP_KO1	DP_KO2	DP_KO3	DP_cont1	DP_cont2	DP_cont3	4SP_KO1	4SP_KO2	4SP_KO3	4SP_cont1	4SP_cont2	4SP_cont3	Gene_name	P value (DP)	P value (4SP)
ENSMUSG00000076758	Trav1	spliced	523.281	490.174	456.483	366.215	1257.73	496.2	528.501	467.56	678.803	902.072	897.986	945.717	ENSMUSG00000076758	Trav1	0.0632115	0.0554611	0.0396515	0.0363102	0.116132	0.0261673	0.0731362	0.0584079	0.0766859	0.10053	0.106806	0.193437	Trav1	0.828703	0.103117
ENSMUSG00000076758	Trav1	unspliced	7754.97	8347.98	11055.9	9719.53	9572.42	18466.4	6697.76	7537.52	8172.93	8071.07	7509.67	3943.29	ENSMUSG00000076758	Trav1													Trav1
ENSMUSG00000076759	Trav2	spliced	183.463	393.168	76.2565	74.9701	381.973	556.934	657.121	741.481	1093.43	1085.04	824.468	351.335	ENSMUSG00000076759	Trav2	0.278909	0.5079	0.111547	0.157546	0.419713	0.68318	0.694147	0.779234	0.809385	0.804148	0.753038	0.53197	Trav2	0.560425	0.51459
ENSMUSG00000076759	Trav2	unspliced	474.324	380.937	607.368	400.891	528.108	258.274	289.539	210.07	257.51	264.264	270.388	309.106	ENSMUSG00000076759	Trav2													Trav2
ENSMUSG00000076760	Trav3-1	spliced	215.651	684.132	466.648	493.769	561.349	227.128	1127.96	1369.48	1073.03	1321.49	1303.18	1312.11	ENSMUSG00000076760	Trav3-1	0.408879	0.724001	0.558015	0.674854	0.587341	0.317658	0.698256	0.863247	0.677207	0.773859	0.672017	0.789683	Trav3-1	0.805686	0.988651
ENSMUSG00000076760	Trav3-1	unspliced	311.769	260.801	369.617	237.899	394.398	487.88	487.435	216.949	511.463	386.172	636.028	349.455	ENSMUSG00000076760	Trav3-1													Trav3-1
ENSMUSG00000076761	Trav5-1	spliced	587.761	961.041	1025.45	1260.4	1729.54	1559.32	1773.63	1936.09	2248.22	2301.29	2174.96	1901.83	ENSMUSG00000076761	Trav5-1	0.759533	0.872056	0.736069	0.760128	0.845375	0.882701	0.899397	0.935598	0.933337	1	0.934343	0.892002	Trav5-1	0.508942	0.595008
ENSMUSG00000076761	Trav5-1	unspliced	186.084	141	367.693	397.742	316.344	207.213	198.391	133.271	160.578	0	152.836	230.262	ENSMUSG00000076761	Trav5-1													Trav5-1
ENSMUSG00000076762	Trav6-1	spliced	524.999	1065.06	1103.56	851.539	1408.73	1280.23	2069.02	1224.85	1855.04	2436.48	2602.44	1567.75	ENSMUSG00000076762	Trav6-1	0.879025	0.919568	0.928557	0.903338	1	0.925428	1	1	1	0.988197	1	1	Trav6-1	0.362361	0.373901
ENSMUSG00000076762	Trav6-1	unspliced	72.2525	93.1574	84.9074	91.1192	0	103.162	0	0	0	29.1006	0	0	ENSMUSG00000076762	Trav6-1													Trav6-1
ENSMUSG00000076764	Trav6-2	spliced	33.4356	249.164	0	381.628	484.574	399.724	1.87323	288.728	133.735	889.257	880.682	425.983	ENSMUSG00000076764	Trav6-2	0.0581431	0.364846	0	0.533793	0.451893	0.602665	0.00163669	0.235726	0.0860395	0.459297	0.412344	0.302331	Trav6-2	0.0328054	0.0266325
ENSMUSG00000076764	Trav6-2	unspliced	541.621	433.765	658.456	333.308	587.746	263.537	1142.65	936.118	1420.61	1046.87	1255.11	983.011	ENSMUSG00000076764	Trav6-2													Trav6-2
ENSMUSG00000076826	Trav4-2	spliced	550.272	546.052	465.896	472.174	430.761	556.014	1311.64	1874.63	1781.75	1676.23	1871.63	1624.88	ENSMUSG00000076826	Trav4-2	0.914166	0.783976	0.547514	0.60127	0.604218	0.706708	0.774733	0.953387	0.85622	0.920014	0.904073	0.826686	Trav4-2	0.380119	0.727077
ENSMUSG00000076826	Trav4-2	unspliced	51.6668	150.464	385.034	313.121	282.162	230.752	381.381	91.6542	299.198	145.731	198.59	340.655	ENSMUSG00000076826	Trav4-2													Trav4-2
ENSMUSG00000076831	Trav8-1	spliced	895.634	1209.56	1435.31	1047.52	1680.3	1505.85	4846	4957.28	5279.03	5155.13	5409.3	4703.2	ENSMUSG00000076831	Trav8-1	0.658063	0.656147	0.841659	0.768237	0.691207	0.772823	0.890353	0.930045	0.903152	0.937777	0.941405	0.918245	Trav8-1	0.723099	0.147353
ENSMUSG00000076831	Trav8-1	unspliced	465.382	633.869	270.025	316.017	750.666	442.655	596.785	372.872	566.085	342.054	336.687	418.745	ENSMUSG00000076831	Trav8-1													Trav8-1
ENSMUSG00000076839	Trav13-1	spliced	4537.89	5591.41	7633.78	5748.4	6437.67	9274.55	8927.23	7019.77	8663.05	7900.7	10319.2	7721.51	ENSMUSG00000076839	Trav13-1	0.539626	0.634254	0.755684	0.73949	0.666133	0.737901	0.80361	0.732985	0.700505	0.762958	0.804907	0.761143	Trav13-1	0.347403	0.413786
ENSMUSG00000076839	Trav13-1	unspliced	3871.44	3224.31	2468.04	2025.07	3226.57	3294.28	2181.68	2557.19	3703.81	2454.66	2501.16	2423.12	ENSMUSG00000076839	Trav13-1													Trav13-1
ENSMUSG00000076840	Trav14-1	spliced	7163.6	10176.9	11803.7	9277.13	10601.3	16666.4	14252	13467.2	21165	14806.6	18043.8	14964.8	ENSMUSG00000076840	Trav14-1	0.918167	0.908541	0.932025	0.936369	0.934558	0.969272	0.951786	0.942681	0.953541	0.954316	0.973974	0.961293	Trav14-1	0.108424	0.106138
ENSMUSG00000076840	Trav14-1	unspliced	638.47	1024.47	860.869	630.43	742.349	528.365	721.957	818.861	1031.22	708.799	482.153	602.563	ENSMUSG00000076840	Trav14-1													Trav14-1
ENSMUSG00000076846	Trav13-2	spliced	558.461	1102.36	2121.52	1351.95	2020.21	2316.72	2542.43	2302.23	4313.71	2646.53	2226.9	2689.04	ENSMUSG00000076846	Trav13-2	0.206562	0.304017	0.569028	0.460717	0.493159	0.476024	0.637837	0.628024	0.710895	0.637916	0.518609	0.661053	Trav13-2	0.343228	0.35939
ENSMUSG00000076846	Trav13-2	unspliced	2145.14	2523.62	1606.8	1582.5	2076.26	2550.09	1443.59	1363.6	1754.29	1502.18	2067.09	1378.77	ENSMUSG00000076846	Trav13-2													Trav13-2
ENSMUSG00000076848	Trav15-2-dv6-2	spliced	2196.23	2483.6	2709.3	2542.41	1838.78	2588.94	2629.69	2239.72	2928.14	2652.38	2813.18	2247.33	ENSMUSG00000076848	Trav15-2-dv6-2	0.511975	0.54143	0.536556	0.565904	0.510625	0.5352	0.72354	0.674616	0.720406	0.770093	0.73787	0.731432	Trav15-2-dv6-2	0.713531	0.111999
ENSMUSG00000076848	Trav15-2-dv6-2	unspliced	2093.49	2103.51	2340.13	1950.24	1762.26	2248.39	1004.79	1080.27	1136.43	791.854	999.391	825.177	ENSMUSG00000076848	Trav15-2-dv6-2													Trav15-2-dv6-2
ENSMUSG00000076855	Trav16	spliced	7177.2	9374.86	9734.17	11113	11469.1	15079.4	9896.8	9911.14	9942.94	8528.94	8978.71	8885.51	ENSMUSG00000076855	Trav16	0.797294	0.779144	0.789706	0.833016	0.79862	0.835257	0.889388	0.901518	0.883928	0.798162	0.852933	0.833727	Trav16	0.0607567	0.0198537
ENSMUSG00000076855	Trav16	unspliced	1824.75	2657.39	2592.15	2227.68	2892.05	2974.2	1230.85	1082.69	1305.65	2156.79	1548.15	1772.07	ENSMUSG00000076855	Trav16													Trav16
ENSMUSG00000076858	Trav3-4	spliced	584.835	1112.02	822.388	547.618	799.844	1422.55	499.682	394.583	555.099	264.791	321.147	494.992	ENSMUSG00000076858	Trav3-4	0.436251	0.606385	0.48117	0.460759	0.540576	0.627942	0.769492	0.855139	1	0.536023	0.716377	0.958383	Trav3-4	0.642612	0.379099
ENSMUSG00000076858	Trav3-4	unspliced	755.757	721.832	886.753	640.896	679.77	842.868	149.684	66.8426	0	229.201	127.146	21.4946	ENSMUSG00000076858	Trav3-4													Trav3-4
ENSMUSG00000076861	Trav18	spliced	63.5167	120.353	70.2787	0	134.746	141.772	98.6161	124.005	29.2109	0	0	0	ENSMUSG00000076861	Trav18	0.213737	0.559384	0.132729	0	0.318766	0.283274	0.591709	0.621841	0.196568	0	0	0	Trav18	0.572986	0.0265201
ENSMUSG00000076861	Trav18	unspliced	233.655	94.7997	459.21	481.291	287.965	358.705	68.0472	75.411	119.394	37.3626	58.7798	120.607	ENSMUSG00000076861	Trav18													Trav18
ENSMUSG00000076862	Trav19	spliced	1258.42	1399.21	1600.07	1997.1	1564.45	2062.75	2034.85	1951.36	2692.14	1628.84	1260.47	1808.76	ENSMUSG00000076862	Trav19	0.795966	0.862654	0.779206	0.897074	0.850658	0.805852	0.92591	0.939119	0.961873	0.949832	0.914375	0.975583	Trav19	0.351795	0.845137
ENSMUSG00000076862	Trav19	unspliced	322.577	222.772	453.391	229.138	274.655	496.963	162.826	126.502	106.712	86.0314	118.035	45.2703	ENSMUSG00000076862	Trav19													Trav19
ENSMUSG00000076863	Trav21-dv12	spliced	4933.73	4151.56	3199.12	3516.04	3210.05	3886.5	3294.19	3129.46	3707.73	2972.79	2406.55	2522.36	ENSMUSG00000076863	Trav21-dv12	0.825537	0.818052	0.799247	0.805605	0.863888	0.783212	0.90476	0.945374	0.914718	0.909167	0.945436	0.926235	Trav21-dv12	0.902765	0.757209
ENSMUSG00000076863	Trav21-dv12	unspliced	1042.66	923.373	803.547	848.43	505.767	1075.76	346.765	180.829	345.685	297.004	138.89	200.879	ENSMUSG00000076863	Trav21-dv12													Trav21-dv12
ENSMUSG00000093966	Trav4-3	spliced	2131.12	2523.66	2839.5	2707.2	3730.78	2370.48	5197.54	4677.3	4805.39	5478.89	5322.76	5418.82	ENSMUSG00000093966	Trav4-3	0.512956	0.544852	0.605113	0.621076	0.629435	0.46962	0.873382	0.901025	0.783229	0.879293	0.838429	0.883978	Trav4-3	0.760949	0.72151
ENSMUSG00000093966	Trav4-3	unspliced	2023.47	2108.17	1853.01	1651.69	2196.41	2677.18	753.507	513.786	1329.97	752.127	1025.73	711.221	ENSMUSG00000093966	Trav4-3													Trav4-3
ENSMUSG00000094016	Trav15-1-dv6-1	spliced	0	0	0	0	0	0	2066.09	2009.45	2471.96	763.531	1716	1491.19	ENSMUSG00000094016	Trav15-1-dv6-1	0	0	0	0	0	0	0.404935	0.318925	0.322602	0.201519	0.318458	0.303076	Trav15-1-dv6-1	#DIV/0!	0.182253
ENSMUSG00000094016	Trav15-1-dv6-1	unspliced	4224.3	4184.69	3707.34	3210.71	4183.68	4631.86	3036.19	4291.24	5190.61	3025.34	3672.47	3429	ENSMUSG00000094016	Trav15-1-dv6-1													Trav15-1-dv6-1
ENSMUSG00000094212	Trav14-3	spliced	4469.95	5441.34	4681.93	6402.64	6592.37	8197.89	19370.1	18970.5	21142.6	20205.8	22792.5	18209.6	ENSMUSG00000094212	Trav14-3	0.803893	0.819422	0.767605	0.867383	0.803749	0.827902	0.875175	0.888973	0.904	0.873199	0.884228	0.853098	Trav14-3	0.208789	0.194628
ENSMUSG00000094212	Trav14-3	unspliced	1090.43	1199.12	1417.47	978.917	1609.66	1704.11	2762.73	2369.3	2245.22	2934.17	2984.22	3135.65	ENSMUSG00000094212	Trav14-3													Trav14-3
ENSMUSG00000094220	Trav6-3	spliced	3873.82	5071	4053.06	3791.72	5994.89	4647.86	7063.93	8333.42	8791.72	8121.58	7675.84	6777.8	ENSMUSG00000094220	Trav6-3	0.836935	0.853629	0.854443	0.835417	0.858591	0.857858	0.88216	0.907153	0.912182	0.922624	0.906041	0.881301	Trav6-3	0.821795	0.861458
ENSMUSG00000094220	Trav6-3	unspliced	754.759	869.519	690.451	746.997	987.351	770.123	943.611	852.924	846.397	681.12	796.008	912.872	ENSMUSG00000094220	Trav6-3													Trav6-3
ENSMUSG00000094468	Trav6-4	spliced	865.111	877.416	1070	1243.7	1542.93	1075.41	2660.55	2902.76	3032.19	2970.63	3622.33	2688.3	ENSMUSG00000094468	Trav6-4	0.793154	0.903892	0.802216	0.942114	0.890581	0.841971	0.854115	0.936331	0.924633	0.938635	1	0.988702	Trav6-4	0.270679	0.0905244
ENSMUSG00000094468	Trav6-4	unspliced	225.612	93.2924	263.805	76.4158	189.569	201.843	454.429	197.384	247.155	194.209	0	30.7207	ENSMUSG00000094468	Trav6-4													Trav6-4
ENSMUSG00000094562	Trav13-4-dv7	spliced	3417.87	2789.85	3308.91	4363.09	4077.39	5207.48	4778.13	4777.16	7375.45	6941.23	6455.06	5547.6	ENSMUSG00000094562	Trav13-4-dv7	0.704756	0.584387	0.595065	0.772658	0.662256	0.731774	0.729879	0.759983	0.845781	0.851186	0.856554	0.80617	Trav13-4-dv7	0.13384	0.194987
ENSMUSG00000094562	Trav13-4-dv7	unspliced	1431.85	1984.13	2251.68	1283.77	2079.43	1908.76	1768.34	1508.72	1344.83	1213.54	1081.02	1333.83	ENSMUSG00000094562	Trav13-4-dv7													Trav13-4-dv7
ENSMUSG00000094766	Trav7-4	spliced	3825.54	4931.37	3067.79	4810.59	6286.33	5844.9	15417.1	14823.5	15807.8	14004.3	15868.4	13694.8	ENSMUSG00000094766	Trav7-4	0.873504	0.85211	0.813664	0.891763	0.948402	0.893847	0.960583	0.957192	0.959831	0.962443	0.944265	0.946736	Trav7-4	0.0636119	0.236217
ENSMUSG00000094766	Trav7-4	unspliced	553.991	855.875	702.551	583.882	342.007	694.137	632.627	662.942	661.56	546.486	936.636	770.48	ENSMUSG00000094766	Trav7-4													Trav7-4
ENSMUSG00000094828	Trav3-3	spliced	2983.05	4668.35	4805.41	4599.22	6389.74	6887.57	13803.7	13112.2	15889.3	11480.9	13797.4	10556.2	ENSMUSG00000094828	Trav3-3	0.888936	0.862922	0.832529	0.883767	0.87078	0.873518	0.952447	0.950275	0.947507	0.966093	0.958185	0.953838	Trav3-3	0.43433	0.073777
ENSMUSG00000094828	Trav3-3	unspliced	372.702	741.583	966.655	604.887	948.207	997.292	689.175	686.125	880.278	402.945	602.119	510.878	ENSMUSG00000094828	Trav3-3													Trav3-3
ENSMUSG00000094966	Trav9-2	spliced	3178.35	2522.73	1806.09	3281.48	4608.77	4762.01	7407.71	7157.89	6978.65	7961.42	9398.33	7675.32	ENSMUSG00000094966	Trav9-2	0.448645	0.384435	0.295832	0.432506	0.491848	0.464643	0.707578	0.666674	0.646783	0.705988	0.707629	0.65295	Trav9-2	0.142051	0.58167
ENSMUSG00000094966	Trav9-2	unspliced	3905.98	4039.45	4299.04	4305.66	4761.54	5486.73	3061.39	3578.83	3811.14	3315.57	3883.11	4079.51	ENSMUSG00000094966	Trav9-2													Trav9-2
ENSMUSG00000095126	Trav6-7-dv9	spliced	9146.88	13438.1	18035	10259.9	12923.3	12130.6	15716.1	17356.2	20667.6	15934.5	17025.2	15484.1	ENSMUSG00000095126	Trav6-7-dv9	0.564711	0.684221	0.740456	0.5004	0.608836	0.435193	0.793389	0.736181	0.780849	0.810704	0.875491	0.885041	Trav6-7-dv9	0.110055	0.040424
ENSMUSG00000095126	Trav6-7-dv9	unspliced	7050.56	6201.89	6321.61	10243.5	8302.93	15743.5	4092.71	6219.79	5800.52	3720.65	2421.26	2011.25	ENSMUSG00000095126	Trav6-7-dv9													Trav6-7-dv9
ENSMUSG00000095607	Trav5-4	spliced	1376.69	2909.03	2417.95	3204.19	3134.82	3713.34	5660.74	7741.59	7486.96	7620.06	6620.43	5252.72	ENSMUSG00000095607	Trav5-4	0.74425	0.892971	0.876559	0.881333	0.886825	0.923184	0.967883	0.978199	0.982961	0.974943	0.950583	0.940361	Trav5-4	0.292543	0.132852
ENSMUSG00000095607	Trav5-4	unspliced	473.077	348.669	340.508	431.428	400.06	308.977	187.841	172.539	129.784	195.842	344.166	333.134	ENSMUSG00000095607	Trav5-4													Trav5-4
ENSMUSG00000095711	Trav14-2	spliced	8618.3	11142.6	10516.4	10535.7	12050.5	18590.2	17547.8	17592.2	22085.3	18714.7	21012.3	18070.3	ENSMUSG00000095711	Trav14-2	0.891988	0.842889	0.807953	0.858123	0.848397	0.91361	0.933816	0.953888	0.935837	0.945136	0.943399	0.952492	Trav14-2	0.462282	0.449626
ENSMUSG00000095711	Trav14-2	unspliced	1043.6	2076.94	2499.7	1741.91	2153.34	1757.88	1243.69	850.424	1514.21	1086.36	1260.67	901.308	ENSMUSG00000095711	Trav14-2													Trav14-2
ENSMUSG00000095862	Trav6-6	spliced	3800.37	4924.93	5119.8	5426.89	6376.79	5756.09	12355.1	11126.2	13395.5	13892	12994.5	12198.1	ENSMUSG00000095862	Trav6-6	0.736813	0.736603	0.74429	0.76187	0.760208	0.751793	0.93096	0.905363	0.912187	0.970248	0.929437	0.931669	Trav6-6	0.00956753	0.145389
ENSMUSG00000095862	Trav6-6	unspliced	1357.48	1761.07	1758.97	1696.23	2011.43	1900.39	916.255	1163.02	1289.54	425.987	986.544	894.64	ENSMUSG00000095862	Trav6-6													Trav6-6
ENSMUSG00000095958	Trav12-3	spliced	2251.78	2443.46	2882.62	2420.61	3358.96	4120.72	5255.13	4134.81	5345.05	4219.92	5040.02	4623.61	ENSMUSG00000095958	Trav12-3	0.915706	0.902884	0.919485	0.891321	0.938672	0.91436	0.991456	0.966953	0.961245	0.936027	0.981141	0.957812	Trav12-3	0.892688	0.404304
ENSMUSG00000095958	Trav12-3	unspliced	207.285	262.823	252.419	295.145	219.457	385.952	45.2842	141.314	215.497	288.411	96.8752	203.655	ENSMUSG00000095958	Trav12-3													Trav12-3
ENSMUSG00000096096	Trav4-4-dv10	spliced	5540.49	5579.6	6063.11	5599.37	6172.66	8897.56	15391.3	15786.9	18002.3	14985.6	17300.2	16749.2	ENSMUSG00000096096	Trav4-4-dv10	0.685865	0.697021	0.682574	0.693333	0.714327	0.727302	0.903577	0.909678	0.893745	0.885334	0.90979	0.88895	Trav4-4-dv10	0.098944	0.440037
ENSMUSG00000096096	Trav4-4-dv10	unspliced	2537.62	2425.32	2819.6	2476.65	2468.56	3336.09	1642.45	1567.48	2140.24	1940.89	1715.4	2092.35	ENSMUSG00000096096	Trav4-4-dv10													Trav4-4-dv10
ENSMUSG00000096138	Trav7-6	spliced	2272.1	2796.3	4573.84	3663.79	3543.98	3960.73	4866.42	3833.22	4564.13	3565.24	4065.27	3507.92	ENSMUSG00000096138	Trav7-6	0.852355	0.87085	0.916885	0.893552	0.850659	0.939864	0.951916	0.943698	0.962702	0.940608	0.947502	0.966978	Trav7-6	0.671725	0.916377
ENSMUSG00000096138	Trav7-6	unspliced	393.572	414.702	414.614	436.466	622.179	253.422	245.818	228.694	176.827	225.115	225.244	119.794	ENSMUSG00000096138	Trav7-6													Trav7-6
ENSMUSG00000096149	Trav6-5	spliced	6715.99	7223.61	8012.29	5841.12	8188.6	9240	12140.4	11964	18159.9	11077.7	11009.2	10902.8	ENSMUSG00000096149	Trav6-5	0.897248	0.891206	0.982222	0.83393	0.913156	0.938034	0.945276	0.981056	0.996629	0.97237	0.952366	0.968173	Trav6-5	0.543406	0.573801
ENSMUSG00000096149	Trav6-5	unspliced	769.11	881.818	145.02	1163.21	778.763	610.393	702.833	231.026	61.4196	314.778	550.637	358.414	ENSMUSG00000096149	Trav6-5													Trav6-5
ENSMUSG00000096397	Trav17	spliced	1912.05	2538.66	1633.69	1848.52	2236.94	1761.53	2996.72	3058.41	2374.61	2155.04	2610.33	1917.42	ENSMUSG00000096397	Trav17	0.741405	0.813017	0.674637	0.71264	0.728537	0.513002	0.858871	0.877494	0.768579	0.863815	0.877607	0.761845	Trav17	0.316118	0.991557
ENSMUSG00000096397	Trav17	unspliced	666.906	583.858	787.892	745.386	833.517	1672.24	492.42	426.98	715.002	339.753	364.041	599.392	ENSMUSG00000096397	Trav17													Trav17
ENSMUSG00000096417	Trav7-2	spliced	2377.49	2206.51	2286.83	1798.56	3098.22	3797.82	10464.4	9899.14	9887.92	11897.2	13690.1	11839.8	ENSMUSG00000096417	Trav7-2	0.888956	0.811317	0.737843	0.625023	0.719788	0.857294	0.910329	0.940249	0.924093	0.937074	0.951601	0.956332	Trav7-2	0.382767	0.0873987
ENSMUSG00000096417	Trav7-2	unspliced	296.983	513.155	812.516	1079.03	1206.13	632.188	1030.79	629.071	812.211	798.919	696.287	540.628	ENSMUSG00000096417	Trav7-2													Trav7-2
ENSMUSG00000096551	Trav10	spliced	3800.81	5018.71	6304.19	6405.46	5760.52	6764.93	9724.2	9467.04	12531.7	11252.7	11229.8	9384.55	ENSMUSG00000096551	Trav10	0.81492	0.785926	0.830334	0.875818	0.802734	0.816217	0.907938	0.933299	0.925785	0.938947	0.910843	0.90722	Trav10	0.459972	0.80321
ENSMUSG00000096551	Trav10	unspliced	863.219	1367.02	1288.16	908.232	1415.61	1523.22	986.005	676.588	1004.6	731.68	1099.22	959.739	ENSMUSG00000096551	Trav10													Trav10
ENSMUSG00000096615	Trav11	spliced	512.9	502.685	541.213	583.897	1048.42	924.651	744.729	577.589	884.625	2046.99	2532.11	1835.94	ENSMUSG00000096615	Trav11	0.257032	0.240499	0.277233	0.347137	0.384252	0.406227	0.409701	0.295876	0.361567	0.828722	0.789921	0.675861	Trav11	0.00394937	0.00193098
ENSMUSG00000096615	Trav11	unspliced	1482.57	1587.49	1410.98	1098.14	1680.05	1351.54	1073.01	1374.54	1562.02	423.067	673.412	880.507	ENSMUSG00000096615	Trav11													Trav11
ENSMUSG00000096656	Trav12-2	spliced	1225.91	1624.23	2070.61	1476.3	2089.14	2348.76	2965.46	2828.44	3193.21	3079.74	2531.28	2750.33	ENSMUSG00000096656	Trav12-2	0.0155621	0.0201295	0.00953747	0.00927684	0.0170572	0.0126692	0.0531247	0.027626	0.0432591	0.0510662	0.0613586	0.0881976	Trav12-2	0.614488	0.127823
ENSMUSG00000096656	Trav12-2	unspliced	77549.2	79065	215032	157662	120389	183043	52855.3	99555	70622.7	57229	38722.6	28433.4	ENSMUSG00000096656	Trav12-2													Trav12-2
ENSMUSG00000096678	Trav9-4	spliced	1800.3	1812.91	1326.83	1418.6	1596	1843.59	5346.78	5147.53	4836.37	4072.01	4898.03	4803.15	ENSMUSG00000096678	Trav9-4	0.491618	0.449815	0.376285	0.388462	0.392557	0.352357	0.71731	0.786568	0.697662	0.720418	0.70014	0.761533	Trav9-4	0.163486	0.851401
ENSMUSG00000096678	Trav9-4	unspliced	1861.69	2217.44	2199.3	2233.24	2469.65	3388.57	2107.15	1396.76	2095.88	1580.28	2097.76	1504.06	ENSMUSG00000096678	Trav9-4													Trav9-4
ENSMUSG00000096825	Trav12-1	spliced	484.746	2552.37	916.177	951.267	726.978	758.215	1990.08	2944.2	1826.32	1748.96	1745.77	1712.88	ENSMUSG00000096825	Trav12-1	0.23361	0.912248	0.4528	0.504721	0.277052	0.279823	0.600991	0.852917	0.533516	0.616424	0.6103	0.523642	Trav12-1	0.449347	0.480578
ENSMUSG00000096825	Trav12-1	unspliced	1590.28	245.521	1107.18	933.472	1897	1951.41	1321.25	507.718	1596.86	1088.31	1114.74	1558.21	ENSMUSG00000096825	Trav12-1													Trav12-1
ENSMUSG00000096900	Trav9-1	spliced	1911.34	2400.48	1622.43	1874.91	2704.95	2490.12	8088.9	7116.4	7862.15	9303.23	9267.17	8130.44	ENSMUSG00000096900	Trav9-1	0.787027	0.736334	0.763695	0.814937	0.800875	0.714435	0.898166	0.85841	0.917873	0.906558	0.908696	0.854903	Trav9-1	0.699242	0.956755
ENSMUSG00000096900	Trav9-1	unspliced	517.218	859.561	502.017	425.771	672.544	995.319	917.119	1173.81	703.465	958.916	931.148	1379.93	ENSMUSG00000096900	Trav9-1													Trav9-1
ENSMUSG00000096908	Trav7-3	spliced	1342.95	2010.64	1605.09	1894.19	2807.71	2303.03	5827.39	5645.31	6116.48	5910.3	5552.65	5603.58	ENSMUSG00000096908	Trav7-3	0.863947	0.897572	0.807918	0.900063	0.951936	0.940929	0.960527	0.977205	0.987438	1	0.970802	0.980111	Trav7-3	0.0712671	0.502134
ENSMUSG00000096908	Trav7-3	unspliced	211.486	229.448	381.608	210.319	141.764	144.583	239.48	131.689	77.8134	0	167	113.712	ENSMUSG00000096908	Trav7-3													Trav7-3

## Sheet: Sheet6
Figure 4b
Tnpo3+/+			Tnpo3+/-
genotype symbol
black	blue	red	black	blue	red
0.1753	2.06	1.4386	0.16344	4.42	1.05182
	3.18	1.4219	0.1786	2.28	0.7326
	2.45	1.27182		1.19	1.0972
	3.37
	1.86

## Sheet: Sheet7
Figure 4c
Tnpo3+/fl			Tnpo3fl/fl
genotype symbol
black	blue	red	black	blue	red
0.0634	0.47	0.5628	0.0377	0.93	1.374
0.0604	0.95	0.34584	0.0084	0.99	1.0176
0.18672	0.7	0.72633	0.00825	1.59	0.5871
	0.34	0.40986		0.62
				0.58

## Sheet: Sheet8
Figure 4d
CD3+Tet+			CD3+Tet–
Tnpo3+/fl;pLck:Cre	Tnpo3fl/fl;pLck:Cre		Tnpo3+/fl;pLck:Cre	Tnpo3fl/fl;pLck:Cre
0.17369	0.181684		0.003517	0.007849
0.094839	0.128105		0.00831	0.003923
0.082432	0.137374		0.001152	0.002488

## Sheet: Sheet9
Figure 4e
Tnpo3+/fl;pLck:Cre	Tnpo3+/fl;pLck:Cre
2.072	1.357
1.309	3.186
1.724	2.218

## Sheet: Sheet10
Figure 5c
T+/flLckCreTravintTG CD3+	Tfl/flLckCreTravintTG CD3+	T+/flLckCreTravintTG iNKT	Tfl/flLckCreTravintTG iNKT	T+/flLckCreTravintTG CD3+	Tfl/flLckCreTravintTG CD3+	T+/flLckCreTravintTG iNKT	Tfl/flLckCreTravintTG iNKT
1.59238	2.31618	0	0.119218	1.28347	0.965403	1.13053	0.0472021
0.72504	2.56727	0	0.348075	1.03327	0.790907	0.0733754	0.11846
0.68258	4.54191	0.0889295	0.0965977	0.683259	0.934196	0.380223	0.00797326

[truncated: 17 more sheets: Sheet11, Sheet12, Sheet13, Sheet14, Sheet15, Sheet16, Sheet17, Sheet18, Sheet19, Sheet20, Sheet21, Sheet22, Sheet23, Sheet24, Sheet25, Sheet26, Sheet27]
